# Supplementary material for: Association between problematic internet use and behavioral/emotional problems among Chinese adolescents: the mediating role of sleep disorders
Source: PeerJ. 2021 Feb 22;9:e10839. doi: 10.7717/peerj.10839 (PMC7906038; doi:10.7717/peerj.10839)
Supplement: Supplemental Information 1 [file peerj-09-10839-s001.xlsx]

## Sheet: Raw data
SchoolNo	a02Age	a03Sex	a04Nationality	a06EcoStatus	a10Familyrelation	a14academicstress	c13PSQI_sleepingtime(hour)	c131sleepingtime(minute）	c14fall asleep hour	c15getup hour	c151get up minute	c16actual sleep time	c17sleep quality	c18sleepy	c19Lack of energy	c2001difficulty to fall asleep	c2002wake up early	c2003go to toilet at during sleep	c2004trouble breathing	c2005cough or snoring	c2006feel cold	c2007feel hot	c2008have nightmare	c2009pain	c2010sleeping medicine	c2011other	c2101_prosocial	c2102hyperactive	c2103emotion	c2104prosocial	c2105conductive	c2106peer	c2107conductive_R	c2108emotion	c2109prosocial	c2110hyperactive	c2111peer_R	c2112conductive	c2113emotion	c2114peer_R	c2115hyperactive	c2116emotion	c2117prosocial	c2118conductive	c2119peer	c2120prosocial	c2121hyperactive_R	c2122conductive	c2123peer
7	13	2	1	3	1	3	23	30	40	6	0	7	3	1	2	4	1	1	1	1	4	1	1	1	1	1	3	2	1	3	2	2	1	2	3	2	2	1	3	3	1	3	3	3	1	3	1	1	1
7	12	1	1	3	2	1	21	30	20	6	40	9	1	2	1	2	1	1	1	1	3	1	1	1	1	1	3	2	1	3	1	2	3	1	2	1	3	1	1	1	1	1	3	1	1	2	3	1	2
7	12	1	1	2	2	2	22	30	45	6	40	8	1	2	2	4	1	1	1	2	1	1	3	1	1	1	3	2	1	3	2	1	3	1	3	2	1	1	1	2	1	1	1	1	1	2	3	1	3
7	13	1	1	2	1	2	22	45	10	6	45	8	1	2	1	1	1	1	1	1	1	1	3	1	1	1	3	3	3	3	1	1	3	3	3	1	3	1	1	2	1	1	3	1	1	3	3	1	3
7	12	1	1	1	2	3	22	0	2	6	0	9	1	1	1	1	1	1	1	1	1	4	1	1	1	1	3	2	1	3	1	3	1	1	3	3	3	1	1	2	3	1	3	3	1	2	2	1	3
7	13	1	1	3	2	3	22	30	5	6	30	8	2	1	1	1	4	1	1	1	1	1	4	1	1	1	2	1	1	2	1	2	1	1	2	1	3	1	1	1	1	1	2	1	1	2	3	1	2
7	12	1	1	3	3	3	22	15	30	7	0	8	2	3	2	1	3	2	2	1	1	1	2	1	1	1	2	1	1	2	3	2	3	1	3	2	2	1	2	2	1	1	3	3	3	3	1	1	1
7	12	1	1	2	2	3	22	30	5	6	30	8	2	1	2	1	2	1	1	1	1	1	1	1	1	1	2	1	1	2	1	2	1	1	2	1	3	1	1	2	1	1	3	1	1	2	3	1	3
7	13	1	1	3	2	2	22	30	5	6	30	8	1	1	1	1	1	1	1	1	1	1	1	1	1	1	2	2	1	2	1	1	3	1	3	1	2	1	1	2	1	1	1	1	1	2	3	1	3
7	13	2	1	3	2	4	22	30	20	6	15	7	2	4	2	1	3	3	2	1	3	1	2	1	1	2	2	1	2	2	3	2	2	1	2	1	3	2	1	2	1	3	2	3	1	2	2	1	2
7	12	2	1	3	1	3	22	30	30	6	20	7.5	2	3	1	4	1	1	1	1	1	1	1	1	1	3	3	1	2	2	2	3	3	3	3	2	3	2	2	2	2	2	3	2	1	3	3	1	1
7	14	2	1	3	1	3	21	45	10	6	45	8	2	2	2	1	1	2	1	1	1	1	1	1	1	1	2	1	1	2	2	1	2	2	1	1	2	1	1	2	1	3	3	1	1	3	2	1	3
7	14	2	1	2	1	1	21	30	15	6	15	9	3	1	2	1	3	1	1	1	1	1	1	1	1	1	2	1	2	1	3	1	2	1	2	1	1	1	1	3	1	1	3	1	1	1	3	1	3
7	13	1	1	3	2	3	22	45	7	6	40	8	2	1	2	1	1	1	1	1	2	2	1	2	1	1	2	2	2	2	2	1	2	1	2	2	2	1	1	1	1	1	1	1	1	2	2	1	1
7	13	1	1	3	2	3	22	30	10	6	45	8	3	4	2	2	1	1	4	1	1	3	2	1	1	2	2	2	1	2	1	2	2	1	2	2	1	1	1	1	2	1	2	1	1	2	1	1	2
7	13	2	1		1	2	22	30	30	6	25	7	2	1	2	1	1	1	1	1	2	1	1	1	1	1	2	3	3	1	1	1	1	1	3	1	3	2	1	2	1	2	3	2	1	2	2	1	2
7	13	1	1	3	2	4	22	0	30	6	40	8	2	4	4	3	1	1	1	1	2	2	1	1	1	1	2	2	1	1	1	1	1	1	2	1	3	1	1	2	2	2	1	2	2	1	3	1	1
7	12	2	1	3	4	3	21	30	20	8	30	9	3	4	2	2	1	1	1	1	1	1	2	1	1	1	2	1	1	3	1	1	1	1	3	1	2	1	1	1	1	1	2	1	1	3	2	1	2
7	12	1	1	1	1	2	22	30	2	6	20	8	1	2	1	1	1	1	1	1	1	1	1	1	1	2	3	1	1	2	1	1	1	1	2	1	3	1	1	2	1	1	3	2	2	2	3	1	3
7	14	1	1	3	2	3	21	30	10	6	0	8	2	1	2	1	1	1	1	1	1	1	1	1	1	1	2	1	1	2	1	1	2	1	3	1	2	1	1	1	1	1	3	1	1	3	2	1	2
7	14	2	1	3	1	3	22	50	10	6	0	9	2	2	2	1	1	1	1	2	1	2	1	1	1	1	2	1	1	2	2	1	3	1	2	1	3	1	1	1	2	2	2	1	1	2	2	1	1
7	13	1	1	2	1	4	22	30	5	6	30	7	2	2	2	2	1	1	1	1	1	1	1	1	1	1	3	2	1	3	2	2	2	2	3	1	3	1	3	2	2	1	3	1	1	3	2	1	3
7	13	2	1	3	3	3	21	35	20	6	10	8	2	2	2	3	2	1	1	1	1	3	3	1	1	1	2	1	1	1	1	3	3	1	2	1	3	1	1	2	1	1	1	1	2	3	2	1	3
7	13	1	2	2	2	2	22	30	15	6	0	7	2	2	2	1	3	3	2	2	2	1	2	1	1	2	2	2	2	2	2	2	1	2	3	2	3	2	1	1	2	3	2	3	2	3	1	1	2
7	13	2	1	3	2	3	22	0	30	6	5	8	2	1	1	4	2	1	1	1	1	1	1	1	1	3	3	1	1	3	2	1	3	1	3	1	3	1	1	3	1	2	2	1	1	3	3	1	1
7	13	1	1	4	2	3	24	0	15	7	0	6.5	2	1	1	1	1	1	1	1	1	1	1	1	1	1	3	1	1	3	1	1	2	1	3	1	3	2	1	3	1	1	3	1	1	3	3	1	3
7	13	1	1	3	1	1	22	30	10	6	0	7	1	1	1	1	1	1	1	1	1	1	1	1	1	1	3	1	1	3	1	1	2	1	3	1	2	1	1	2	1	1	3	1	1	3	3	1	3
7	14	1	1	3	3	3	21	10	10	5	30	8	2	4	3	3	3	3	3	1	4	4	3	1	1	1	1	2	1	1	3	1	2	1	1	1	3	3	1	1	1	1	1	1	1	1	1	1	1
7	14	1	1	2	1	1	21	30	30	6	20	8.5	1	1	1	1	1	2	1	1	1	1	1	1	1	1	3	1	1	3	1	1	2	1	3	1	3	1	1	2	2	1	3	1	1	3	3	1	2
7	12	1	1	2	1	4	23	45	20	6	45	7	1	4	2	1	1	1	1	4	2	2	1	1	1	1	2	1	1	2	1	1	2	1	2	1	3	2	1	2	2	2	3	1	1	3	2	1	3
7	13	2	1	2	1	2	24	0	1	9	0	6	1	1	1	1	1	1	1	1	1	3	1	1	1	1	3	3	1	3	2	2	3	1	3	1	3	1	1	3	3	1	3	1	1	3	2	1	3
7	13	2	1	3	3	2	21	0		6	30	8	2	4	2	4	3	1	1	1	1	1	1	1	1	1	3	2	1	3	1	1	3	1	3	1	3	2	2	2	2	2	3	1	1	3	2	1	2
7	12	2	1	4	1	3	22	30	10	6	0	9	2	1	1	1	1	1	1	1	1	1	1	1	1	1	3	2	1	2	1	2	3	1	3	1	3	1	1	2	1	1	3	1	1	1	2	1	2
7	12	1	2	2	1	2	23	0	30	6	40	7	1	2	2	2	1	1	1	1	2	1	1	1	1	1	3	2	1	2	1	1	2	1	3	1	3	1	1	2	1	2	3	1	1	3	1	1	2
7	13	2	1	3	1	3	23	30	1	6	30	7	1	1	2	1	1	2	1	1	1	1	2	1	1	1	3	1	2	3	1	1	3	1	1	1	3	2	1	3	1	1	3	2	1	3	2	1	3
7	12	2	1	1	3	4	24	0	10	6	0	6	4	4	2	4	4	1	4	4	4	4	4	4	1	4	3	2	2	3	2	2	2	3	3	3	3	2	3	3	3	3	3	3	3	3	2	1	1
7	13	1	1	3	1	2	22	30	10	6	30	8	1	1	2	1	1	1	1	1	1	1	1	1	1	1	3	1	1	3	1	1	2	1	2	1	3	1	1	1	1	1	1	1	1	3	2	1	3
7	13	2	1	2	1	3	22	30	10	7	0	7.5	1	1	1	1	1	1	1	1	1	1	1	1	1	1	2	1	1	2	1	1	3	1	2	1	3	1	1	2	1	1	3	1	1	2	2	1	3
7	13	2	1	3	1	1	23	55	5	6	0	8	1	1	1	1	1	1	1	1	1	1	1	1	1	1	2	1	1	3	1	1	1	1	3	1	3	1	1	2	1	1	3	1	1	3	3	1	1
7	14	2	1	4	2	3	23	0		7	0	8	2	1	1	1	4	1	1	1	2	1	1	1	1	4	3	1	1	3	2	2	2	2	2	1	2	1	2	1	1	3	2	1	2	2	2	1	1
7	13	1	1	3	1	3	22	30	10	6	30	8	2	3	2	1	1	1	1	1	1	1	1	1	1	1	2	1	1	2	1	1	3	1	2	1	3	1	1	2	1	1	3	1	1	3	2	1	2
7	12	2	1	3	1	2	22	30	15	6	0	8	1	4	3	1	3	3	1	1	3	1	3	2	1	1	2	2	2	3	2	2	3	3	3	3	3	1	1	2	1	2	2	1	1	3	3	1	3
7	13	2	1	2	1	3	22	30	40	6	0	8	2	3	2	2	4	2	1	3	3	3	3	1	1	2	3	2	1	3	3	2	2	3	2	2	3	1	2	2	2	3	2	2	1	3	2	1	2
7	12	1	1	3	2	4	20	30	30	6	40	9	2	2	1	4	1	1	1	1	1	1	1	1	1	1	2	3	1	2	1	1	1	1	2	1	3	1	1	1	3	2	1	1	1	3	3	1	1
7	12	2	1	2	2	4	23	0	2	6	35	7	2	3	2	1	4	1	2	1	2	1	1	1	1	1	2	1	3	2	2	1	2	1	3	1	3	1	1	3	2	1	2	1	1	2	2	1	1
7	12	1	1	2	2	2	22	40	10	6	0	8	1	2	1	1	1	1	1	1	1	1	1	1	1	1	2	1	1	2	1	1	3	1	1	1	3	2	1	3	2	2	2	1	1	1	1	1	2
7	14	1	1	3	3	3	23	0	10	7	0	7	2	3	3	2	2	1	1	2	2	1	1	1	1	1	2	2	1	2	1	1	2	2	2	1	2	3	1	2	3	1	2	2	1	3	1	1	2
7	13	2	1	2	2	4	22	0	30	7	30	8	2	3	2	4	2	1	1	1	3	2	3	2	1	3	2	1	2	2	2	2	2	2	3	2	3	3	2	3	2	2	3	1	1	3	3	1	3
7	13	1	1	3	1	1	21	30	10	6	30	9	1	1	2	1	1	1	1	1	1	1	1	1	1	1	2	1	1	2	1	1	3	1	3	1	3	1	1	2	1	1	3	1	1	3	3	1	2
7	13	2	1	3	1	3	22	30	3	5	35	6	3	3	3	1	1	1	1	1	2	1	1	1	1	4	3	1	2	3	2	2	3	2	2	1	3	1	1	2	2	1	3	1	1	3	2	1	2
7	13	1	1	2	2	3	22	0	5	6	20	8	2	3	1	1	1	1	1	1	1	1	1	1	1	1	2	1	1	2	1	1	2	1	2	1	2	1	1	1	1	1	2	1	1	2	2	1	2
7	13	1	1	2	3	2	22	30	7	6	0	8	2	2	2	1	1	1	1	1	1	1	1	1	1	1	3	2	1	3	2	1	3	2	3	2	3	1	2	2	2	2	3	1	2	3	2	3	2
7	14	2	1	1	1	2	22	0	5	6	15	8	1	1	1	1	1	1	1	1	1	1	1	1	1	1	2	1	1	1	1	1	2	1	3	1	3	1	1	1	1	1	3	1	1	3	3	1	3
7	12	1	1	3	1	4	22	0	30	6	30	8	2	2	3	1	1	1	1	1	1	1	1	1	1	1	2	3	1	2	1	3	2	3	1	3	3	2	1	2	2	1	2	1	2	1	2	2	2
7	13	1	1	2	2	2	23	30	30	6	15	9	2	4	3	2	1	2	1	1	3	1	1	1	1	1	3	1	1	3	2	1	2	1	3	1	3	1	1	2	1	2	2	1	1	2	2	1	2
7	14	1	1	3	3	5	23	0	16	6	15	6	2	3	3	1	2	3	1	2	2	2	2	1	1	2	2	2	1	1	1	2	1	1	2	2	2	1	1	1	3	1	1	2	2	2	1	1	2
7	13	1	1	2	2	3	21	10	5	6	30	9	1	1	1	1	1	1	1	1	1	1	1	1	1	1	1	1	1	1	1	1	2	1	3	1	2	1	1	2	1	2	3	1	1	3	2	1	2
7	14	2	1	2	2	2	23	0	10	6	30	7.5	2	2	1	1	1	1	1	1	1	1	1	1	1	1	1	1	2	2	1	1	2	1	3	1	1	1	1	2	1	2	3	1	1	3	3	1	1
7	12	1	1	3	2	3	21	0	10	6	0	9	1	2	2	1	1	1	2	2	1	1	1	1	1	1	2	1	1	2	1	2	3	1	2	1	3	1	1	2	1	2	2	1	2	2	2	1	1
7	12	1	1	3	1	2	23	0	5	6	0	7	2	3	2	1	2	2	1	1	2	2	1	1	1	1	2	1	1	3	1	1	2	1	2	1	3	1	1	2	2	1	2	1	1	2	2	1	3
7	14	1	1	3	1	2	23	0	15	7	0	6.5	2	4	1	1	1	2	1	1	1	1	2	1	1	1	2	1	1	3	1	1	2	1	2	1	2	1	1	2	1	2	2	1	1	2	3	1	2
7	13	2	1	3	1	4	23	0	15	6	15	8	2	3	3	1	1	1	1	1	3	3	4	2	1	1	3	2	2	3	1	2	3	2	3	1	3	2	3	2	1	1	3	2	1	3	3	1	2
7	13	2	1	2	1	2	22	0	5	6	45	8.5	2	1	1	1	1	1	1	1	1	1	1	1	1	1	3	1	1	3	1	1	3	1	3	1	3	2	1	2	1	1	3	1	1	3	2	1	1
7	13	1	1	2	1	3	22	10	10	6	10	7	2	3	3	1	2	1	1	1	2	2	2	1	1	1	2	2	1	2	1	1	2	1	2	2	3	2	2	2	2	1	3	2	2	3	2	1	2
7	12	1	1	2	3	2	22	30	10	6	0	8	2	3	2	1	4	1	1	1	1	1	2	1	1	1	2	3	1	3	2	2	3	2	3	1	3	2	2	1	3	1	3	3	1	3	2	2	2
7	12	1	1	2	1	4	23	0	2	6	39	7.5	1	2	2	1	1	1	1	1	1	1	2	1	1	1	2	1	1	2	1	2	2	2	1	1	2	1	1	2	2	2	2	2	1	2	2	1	1
7	13	1	1	2	2	3	23	20	20	6	15	6	3	4	3	3	1	1	1	1	1	1	1	1	1	1	2	2	2	2	1	2	1	1	1	2	3	2	1	2	3	1	2	1	1	2	2	1	2
7	12	1	1	1	1	3	22	0	30	6	15	7	2	3	2	3	2	2	1	1	1	1	3	2	1	1	3	1	2	3	1	1	3	1	3	1	3	1	2	2	1	1	1	1	1	3	2	1	3
7	14	1	1	1	1	3	23	0	30	6	30	7	2	3	2	1	1	1	1	1	1	1	1	1	1	1	2	1	1	2	3	1	2	2	2	2	3	1	1	2	2	2	3	1	1	2	2	1	2
7	13	2	1	2	2	3	22	40	15	6	0	6	2	2	2	1	2	1	1	1	1	1	1	1	1	1	2	1	1	2	1	1	2	1	2	1	2	1	1	2	1	1	3	1	1	2	2	1	2
7	13	1	1	2	1	3	21	30	30	6	30	9	2	3	2	2	1	2	1	1	2	2	1	1	1	1	2	1	1	2	1	1	2	1	3	1	3	1	1	2	1	1	2	1	1	2	2	1	1
7	12	1	1	3	1	2	22	5	5	6	10	8	1	1	1	1	1	1	1	1	1	1	1	1	1	1	2	1	1	3	1	1	2	1	3	1	3	1	1	2	1	2	3	1	1	3	2	1	3
7	13	1	1	3	1	1	22	0	30	7	0	7	2	2	2	4	1	1	1	1	1	1	1	1	1	1	3	3	2	2	2	1	3	1	3	2	3	1	1	3	1	1	2	1	1	2	3	1	1
7	12	1	2	3	2	4	23	0	30	6	45	7	3	3	4	3	1	4	1	1	4	1	3	1	1	4	2	3	1	1	3	2	2	3	1	2	1	1	2	1	3	2	1	2	2	1	3	3	1
7	13	1	1	2	2	3	21	30	10	6	30	9	2	2	2	1	1	1	1	1	1	1	1	1	1	1	2	1	1	3	1	1	2	1	2	1	3	1	1	3	1	1	2	1	1	2	2	1	2
7	13	2	1	1	1	2	22	40	8	6	10	7	2	3	2	1	2	1	1	1	3	1	1	1	1	3	2	1	2	2	1	2	2	1	2	1	3	2	2	1	1	2	3	1	2	2	3	1	3
7	13	2	1	1	2	2	23	45	60	6	45	6	3	3	2	4	3	1	1	1	3	1	3	1	1	1	3	2	2	2	1	1	2	1	3	1	3	2	1	3	2	2	3	1	1	3	2	1	1
7	13	1	1	2	1	3	22	0	30	6	0	8	2	1	1	3	2	4	1	1	2	3	2	1	1	1	3	1	1	3	1	1	1	1	2	1	2	1	1	1	1	1	2	1	1	2	2	1	1
7	14	2	1	2	3	3	22	45	10	6	20	8.5	1	4	2	1	4	4	1	1	4	4	4	1	1	1	3	1	1	2	1	2	3	3	2	1	3	1	1	3	2	2	1	3	1	3	3	1	3
7	13	1	1	2	2	3	23	0	1	6	0	7	2	4	2	1	1	1	2	1	1	1	1	1	1	1	3	2	1	2	1	1	1	2	2	1	3	1	1	2	1	2	2	1	1	2	2	1	2
7	13	2	1	4	2	4	23	30	2	6	30	8	2	3	3	3	1	1	3	1	2	2	3	3	1	1	2	3	2	3	1	3	2	3	2	3	3	1	3	2	3	3	2	3	1	2	2	1	2
7	13	2	1	2	1	2	21	30	60	5	45	8	2	3	2	3	1	2	1	1	2	1	1	1	1	1	2	1	1	2	1	1	2	1	1	1	3	2	1	2	1	2	3	2	1	2	2	1	1
7	13	2	1	2	3	3	24	30	20	5	30	6	2	4	2	1	1	1	1	1	1	1	3	1	1	1	2	1	1	2	2	2	1	2	2	3	3	2	2	1	1	2	2	2	1	2	2	1	1
7	13	1	1	4	3	3	23	0	3	6	20	6	2	3	2	1	1	1	1	3	1	1	1	1	1	1	3	1	1	3	2	1	2	1	3	2	3	1	1	2	2	2	2	2	2	2	2	1	2
7	14	2	1	2	1	1	22	30		7	20	9	2	2	2	2	1	1	1	1	1	1	4	1	1	1	3	1	1	3	1	1	1	1	3	3	3	3	3	3	3	3	3	3	3	3	3	3	3
7	12	1	1	3	1	2	22	0	15	7	0	9	1	1	1	1	1	1	1	1	2	2	1	1	1	1	3	1	1	3	2	1	1	1	3	1	3	1	1	3	1	1	3	1	1	3	2	1	3
7	12	2	1	3	2	2	21	30	20	6	40	8	2	1	1	2	1	1	1	1	1	1	1	1	1	1	2	1	1	1	1	3	2	1	2	1	3	1	1	1	1	2	1	1	1	1	1	1	1
7	13	1	1	3	3	3	22	0	30	5	30	7	2	2	2	2	2	2	1	1	1	2	1	1	1	1	2	1	2	2	2	1	1	2	2	1	3	1	1	1	2	1	3	2	1	2	1	1	2
7	13	2	1	2	4	1	21	6	10	6	40	8	1	2	1	1	4	1	1	1	1	1	1	1	1	1	3	1	1	1	2	3	3	2	1	1	3	1	3	1	1	3	2	3	1	1	2	1	1
7	13	2	1	3	1	3	22	55	25	6	25	8	1	1	1	1	3	1	1	1	1	2	1	1	1	1	3	1	1	1	1	3	2	1	2	1	3	1	1	2	1	1	2	1	1	3	1	1	3
7	12	2	2	3	2	4	22	30	5	5	0	2	2	1	1	1	4	1	4	1	4	4	4	1	4	1	3	3	2	2	3	2	2	3	3	2	3	1	3	1	3	3	3	1	1	3	1	1	2
7	12	1	1	3	1	2	22	30	20	6	45	6	2	2	1	1	1	1	1	4	1	1	1	1	1	1	2	2	1	1	1	1	1	1	1	1	3	1	1	2	1	1	1	1	1	1	1	1	1
7	13	2	1	1	2	3	22	30	3	6	30	8	2	3	2	1	2	1	1	1	2	2	1	1	1	1	2	2	1	3	1	1	3	1	3	1	3	2	1	2	2	1	3	1	1	3	2	1	3
7	12	1	1	1	2	1	21	35	30	6	40	8	2	3	3	2	3	4	1	1	4	1	3	2	1	1	2	1	2	2	1	1	2	1	2	1	3	3	1	3	1	2	2	1	2	2	1	1	3
7	13	2	1	3	1	2	22	30	30	6	30	7.5	2	2	1	2	1	1	1	1	1	1	1	1	1	1	2	1	1	1	1	2	2	2	2	2	1	1	1	2	1	2	3	1	1	2	3	1	2
7	12	1	1	2	2	3	23	30	10	7	0	7	2	1	2	1	1	1	1	1	1	1	1	1	1	1	2	1	1	2	1	1	2	1	2	1	3	1	1	2	1	2	2	1	1	2	2	1	2
7	13	1	1	2	1	3	23	30	15	6	30	7	1	2	2	1	1	2	1	1	1	1	1	1	1	1	3	1	1	2	1	1	2	1	3	1	2	1	1	3	2	2	1	1	1	1	1	1	2
7	14	1	1	3	1	2	22	30	5	6	0	7	2	2	1	1	1	1	1	1	1	1	1	1	1	1	2	1	1	3	1	1	2	1	3	1	3	1	1	3	1	1	3	1	1	3	3	1	3
7	13	2	1	2	1	3	22	0	20	6	30	8	2	1	1	1	1	1	1	1	1	1	2	1	1	1	3	1	1	2	1	2	1	1	3	1	3	1	1	2	2	2	2	2	1	3	2	1	3
7	13	2	1	3	2	3	22	0	5	6	0	7	2	2	1	1	1	3	1	1	1	1	1	1	1	1	2	1	1	2	1	1	2	1	2	1	2	1	2	1	1	1	1	1	1	3	2	1	1
7	14	1	2	3	2	4	22	30	15	6	50	9	2	3	2	2	2	1	1	1	1	1	1	1	1	1	2	2	1	2	1	2	2	1	2	2	3	2	1	2	1	1	2	1	1	3	3	1	3
7	12	1	1	3	2	2	23	15	10	6	30	7	2	2	1	1	1	1	1	1	1	1	1	1	1	1	2	1	1	2	1	1	2	1	2	1	2	1	1	1	2	1	2	1	1	2	1	1	1
7	13	2	1	3	2	3	22	30	30	5	45	7	2	3	1	2	3	1	1	1	1	1	3	1	1	3	2	1	2	3	1	1	2	1	2	1	2	2	2	2	1	1	3	1	1	2	3	1	2
7	12	2	1	2	1	2	22	0	15	6	30	8.5	2	2	1	1	1	1	1	1	1	1	1	1	1	1	2	1	1	2	1	2	2	1	3	1	3	1	1	3	1	1	3	1	1	3	2	1	2
7	12	2	1	2	1	3	24	30	10	5	45	5	2	3	2	1	1	1	1	1	1	1	1	1	1	1	3	2	1	3	1	1	3	2	3	2	3	2	2	2	3	1	3	1	2	3	2	1	2
7	12	2	1	2	1	3	22	0	5	6	10	8	1	1	1	1	1	1	1	1	2	1	1	1	1	1	3	1	1	3	1	1	3	1	3	1	3	1	1	2	1	1	3	1	1	3	2	1	3
7	13	1	1	2	2	1	22	45	5	6	30	6	2	1	1	1	1	1	1	1	1	1	1	1	1	1	1	1	1	3	1	1	2	1	1	1	3	1	1	2	1	1	1	1	1	1	2	1	1
7	13	1	1	2	2	5	22	30	10	7	25	7	2	2	2	1	4	1	1	3	1	1	1	1	1	1	2	2	2	2	2	1	2	1	2	3	3	2	1	3	2	2	3	1	1	2	2	1	1
7	12	1	1	2	3	3	23	0	60	6	50	7	3	4	2	4	2	1	2	1	1	1	1	1	1	1	1	2	1	1	2	2	1	1	1	1	3	2	2	2	3	1	2	2	1	1	1	1	1
7	12	2	1	2	2	3	22	30	15	6	0	8	2	2	2	1	1	1	1	1	2	1	1	1	1	1	1	1	2	3	2	3	2	3	3	2	3	1	1	3	2	1	3	1	1	2	2	1	1
7	13	2	1	2	1	3	21	30	10	7	0	9	1	2	1	2	3	1	1	1	1	2	2	1	1	1	3	2	1	3	1	1	3	1	3	1	3	1	1	3	2	1	3	1	1	3	3	1	3
7	13	2	1	3	1	4	23	0	12	6	30	6	1	1	3	1	1	1	1	1	1	1	1	1	1	1	3	1	1	3	2	2	3	2	3	1	3	1	1	3	1	2	3	1	1	3	3	1	3
7	12	2	1	1	1	2	21	30	5	6	0	9	1	1	1	1	2	1	1	1	1	1	1	1	1	1	2	1	1	1	1	1	3	1	3	1	3	1	1	3	1	1	3	1	1	3	3	1	3
7	14	1	1	3	1	3	22	0	20	6	40	8	2	2	2	2	2	1	1	1	1	1	3	1	1	1	2	2	1	3	2	2	2	2	3	2	1	1	2	1	2	1	2	1	1	3	2	1	1
7	13	2	1	1	2	1	22	0	3	6	30	8	2	1	2	2	1	1	1	1	1	1	2	1	1	1	3	1	1	2	1	1	2	1	2	1	3	1	1	2	1	1	3	1	1	2	2	1	2
7	13	2	1	2	2	3	23	30	10	6	0	6	1	3	1	2	1	1	1	1	1	1	1	1	1	2	2	1	1	2	1	3	3	1	3	1	2	2	1	1	1	2	2	1	1	2	2	1	2
7	13	1	1	3	2	3	22	0	30	5	0	4	2	2	2	2	2	2	1	1	1	4	2	1	1	1	3	1	2	2	3	1	3	1	3	1	3	1	1	1	2	3	3	2	1	3	2	1	3
7	13	1	1	3	2	2	21	0	10	7	0	10	1	1	1	1	1	1	1	1	1	1	1	1	1	1	3	1	1	2	1	1	3	1	3	1	3	1	1	1	1	1	3	1	1	2	3	1	3
7	13	1	1	5	3	3	21	0	30	6	20	9.2	1	2	1	3	1	3	1	1	1	2	2	1	1	1	2	2	1	2	3	1	2	1	2	1	3	2	1	2	2	1	3	2	1	1	2	1	2
7	12	1	1	3	2	3	23	0	10	6	45	8	1	1	1	1	1	1	1	1	1	1	1	1	1	1	3	1	1	3	1	1	3	1	3	2	3	1	1	3	2	2	3	1	1	3	3	1	1
7	13	1	1	3	1	3	23	30	30	6	15	6	2	2	2	2	1	1	1	1	1	1	1	1	1	1	2	1	1	3	1	2	3	1	2	1	3	1	1	2	1	2	1	1	1	2	2	1	2
7	14	2	1	2	1	2	22	30	25	6	30	7.5	2	3	2	3	1	1	1	1	1	2	1	1	1	1	3	1	2	3	1	2	3	1	3	1	2	1	1	2	1	1	3	1	1	3	3	1	2
7	14	2	1	3	1	3	22	30	10	6	40	8	2	2	2	1	1	1	1	3	1	1	2	1	1	1	2	1	1	2	2	1	2	1	2	1	3	1	1	2	1	2	2	1	1	2	2	1	2
7	13	1	1	3	1	5	22	30	1	6	30	8	2	2	2	1	1	1	1	1	1	1	1	1	1	1	2	1	1	2	2	1	3	1	3	1	3	1	1	3	1	1	2	1	1	2	3	1	2
7	13	1	1	3	1	3	22	5	10	6	40	7	2	2	2	1	1	1	1	1	1	1	1	1	1	1	3	1	1	3	1	1	2	1	3	1	3	1	1	3	1	1	3	1	1	3	2	1	3
7	14	2	1	3	2	3	23	0	3	7	0	7	2	2	2	1	3	1	1	3	1	1	2	1	1	1	2	1	1	3	2	1	2	2	2	1	2	1	1	2	1	2	2	1	1	2	2	2	2
7	13	1	1	3	2	4	23	30	15	6	0	6	2	4	3	1	2	1	1	1	1	2	2	1	1	1	2	1	3	3	3	1	2	3	1	2	3	3	3	2	3	2	1	3	1	1	2	1	1
7	13	2	1	3	2	3	23	30	15	5	45	6	3	4	2	4	1	2	1	1	1	1	1	1	1	3	2	2	1	2	3	2	2	1	2	2	3	1	1	1	2	2	2	1	1	2	2	1	1
7	14	1	1	4	3	4	20	0	6	6	0	9	1	1	1	1	1	1	1	1	1	1	2	1	1	1	3	1	1	3	1	1	3	1	3	1	3	1	1	2	2	1	3	1	1	3	2	1	3
7	13	1	1	2	2	3	23	0	100	6	30	7	2	3	3	3	4	1	1	1	1	1	1	1	1	1	1	2	1	2	1	2	2	1	2	2	2	1	1	2	2	3	2	1	1	2	2	1	2
7	13	2	1	3	1	3	23		10	6	0	7	3	2	2	1	2	1	2	1	1	1	1	1	1	1	2	1	1	2	1	1	2	2	2	2	2	1	2	1	1	1	2	1	1	2	2	3	3
7	12	2	1	1	1	2	23	5	10	6	25	7	2	2	2	1	1	1	1	1	1	1	1	1	1	1	3	1	1	2	1	2	2	1	2	1	3	1	1	2	2	2	2	1	1	3	2	1	3
7	13	1	1	2	2	2	21	55	2	6	5	8	2	1	2	1	2	1	3	1	1	1	3	2	1	1	2	2	1	2	2	2	3	2	1	1	1	2	1	1	1	1	3	2	1	3	3	1	1
7	13	1	1	3	1	3	24	4	2	6	40	6	3	2	3	1	1	1	2	1	2	2	2	1	1	1	2	1	2	3	3	2	1	1	3	3	3	3	1	2	1	1	3	2	2	2	2	1	1
7	13	1	1	3	3	3	22	10	20	6	30	6.5	2	2	2	1	1	1	1	1	2	1	2	1	1	1	2	1	2	1	1	2	2	2	3	1	2	1	1	1	1	2	2	1	1	2	2	1	2
7	13	2	1	2	1	1	21	10	5	5	30	8	1	1	1	1	2	1	1	1	1	2	2	1	1	1	3	1	1	2	1	1	3	1	3	1	3	2	1	2	1	2	3	2	1	2	3	1	1
7	12	1	1	4	3	1	24	30	1	6	30	6	1	4	1	1	1	1	1	1	1	1	1	1	1	2	2	3	1	3	1	1	2	1	2	3	3	1	1	1	3	1	1	2	2	1	2	1	1
7	13	1	1	4	2	3	23	0	30	6	10	7	3	3	3	1	1	1	1	1	1	4	1	1	1	2	2	3	1	2	3	2	1	3	2	3	2	3	1	3	2	3	2	2	2	1	1	2	2
7	13	1	1	2	2	2	22	30	20	6	0	8	3	3	1	2	1	1	3	4	4	1	1	1	1	1	2	1	1	2	1	2	3	2	1	1	2	1	1	1	2	3	2	2	1	1	1	1	1
7	13	2	2	3	1	2	22	45	20	6	20	7	2	2	2	2	1	2	1	1	1	1	1	1	1	1	2	1	1	3	2	1	3	1	3	1	3	2	1	2	2	2	3	1	1	3	2	1	1
7	13	1	1	3	1	3	22	30	5	5	40	7	2	3	3	1	1	1	3	1	1	2	2	2	1	3	2	2	1	2	1	1	3	3	2	3	3	2	3	1	2	2	2	1	2	2	2	1	3
7	13	1	1	3	2	2	22	30	10	6	30	8	1	2	2	2	1	1	1	1	1	1	1	1	1	1	2	1	1	1	1	1	2	1	3	2	1	1	1	2	1	3	3	1	1	2	3	1	1
7	12	2	1	3	1	3	23	30	5	6	50	7	2	4	2	1	1	1	1	1	1	1	1	1	1	1	3	2	1	3	1	1	2	1	3	1	3	2	1	2	1	1	3	1	1	3	2	1	3
7	12	1	1	3	1	2	22	0	32	6	15	7.5	1	3	2	3	1	1	1	1	2	4	1	1	1	3	3	2	2	3	2	2	3	2	3	2	3	1	1	3	2	2	3	2	1	3	2	2	3
7	14	2	1	3	1	3	27	15	5	6	30	5	1	2	2	1	1	4	1	1	1	1	1	1	1	2	1	1	1	3	2	1	2	1	3	2	3	2	1	2	3	1	3	2	1	3	2	1	3
7	13	2	1	3	2	2	22	0	20	5	50	7	3	1	1	1	1	1	1	1	1	1	2	1	1	4	3	2	2	3	2	1	2	1	3	2	3	1	1	2	2	3	3	1	2	2	1	1	2
7	13	1	1	2	1	3	23	0	1	6	45	6	2	3	2	1	1	1	1	1	1	1	1	1	1	1	3	1	1	3	2	1	1	1	3	1	3	2	1	2	2	2	3	1	1	3	3	1	2
7	13	2	1	3	3	3	21	54	50	6	20	8	2	1	2	4	1	1	1	1	1	1	2	1	1	1	3	1	1	3	1	2	1	1	3	1	3	1	1	3	1	1	1	1	1	3	3	1	1
7	14	1	1	3	3	4	22	10	3	6	15	9	2	1	2	1	3	3	1	1	4	1	2	3	1	1	2	2	1	1	1	1	3	1	3	1	3	1	1	2	1	2	3	1	1	2	2	2	3
7	12	2	1	4	2	3	22	0	30	6	0	7.5	2	2	2	1	2	1	1	1	1	1	1	1	1	1	3	2	2	2	2	1	2	1	2	1	3	2	1	2	2	1	3	2	1	2	2	1	1
7	14	1	1	2	1	3	22	30	30	6	30	8	2	3	2	4	1	1	1	1	1	1	1	1	1	1	3	1	1	3	1	3	3	2	2	1	3	1	2	2	1	2	2	1	1	3	3	1	3
7	12	2	1	3	2	3	22	0	20	6	0	7	1	4	3	3	4	1	2	1	1	1	1	2	1	2	2	3	3	3	3	1	1	2	3	3	3	1	1	2	3	1	3	3	3	2	1	1	3
7	13	2	1	3	2	3	22	20	5	6	30	8	2	2	2	2	3	1	1	1	1	2	1	1	1	2	2	2	1	3	2	1	2	1	2	2	3	2	1	2	2	2	1	1	1	2	2	1	2
7	13	1	1	2	2	2	22	0	20	6	0	9	2	4	3	1	2	1	1	1	2	2	2	1	1	1	2	1	1	1	1	2	2	2	2	1	2	1	1	2	1	2	2	1	1	2	1	1	2
7	12	1	1	3	2	1	22	30	30	6	30	8	1	3	1	1	4	1	1	1	1	1	1	1	1	1	3	1	1	3	1	1	1	3	1	3	1	1	1	1	1	1	3	1	1	3	3	1	1
7	13	2	1	3	1	2	22	0	5	6	0	8	2	2	1	1	1	1	1	1	1	1	2	1	1	1	2	1	1	2	1	1	1	1	3	1	3	1	1	2	1	2	3	1	1	3	2	1	2
7	13	2	1	3	1	4	23	0	35	6	0	6	3	4	2	3	1	1	1	1	1	1	1	1	1	2	3	1	1	2	1	2	2	2	1	1	3	2	1	2	1	2	1	1	1	3	3	1	2
7	13	1	1	2	1	2	22	15	5	6	0	7	2	3	2	3	2	1	1	3	1	1	1	1	1	1	3	2	3	3	3	1	2	3	3	2	3	1	2	2	3	3	3	2	1	2	2	1	1
7	13	1	1	2	1	1	21	0	10	6	40	9	1	1	2	1	1	1	1	1	2	2	1	1	1	3	2	1	1	2	1	1	3	1	2	3	2	1	1	2	1	1	2	1	1	2	1	1	2
7	13	1	1	3	1	1	22	30	10	6	30	8	2	3	2	1	3	1	1	1	1	1	1	1	1	1	1	1	1	2	1	2	3	1	1	1	2	1	2	2	1	1	3	2	2	2	2	1	3
7	13	1	1	1	1	5	22	0	1	5	35	7	1	1	1	1	1	4	2	2	1	1	1	1	1	1	3	1	1	2	1	1	3	1	3	1	3	1	1	2	1	1	1	1	1	3	1	1	3
7	12	1	1	4	4	3	22	30	20	7	0	7	2	3	3	1	1	1	1	1	1	4	4	1	1	1	3	3	1	3	3	3	1	1	3	1	2	1	3	1	3	3	1	3	3	2	1	1	1
7	12	1	1	3	1	4	22	27	3	6	0	7.5	2	3	2	1	1	1	1	1	1	1	1	1	1	1	3	2	1	3	2	1	2	2	2	1	3	2	2	3	2	2	3	1	1	2	1	1	1
7	13	2	1	3	1	3	22	30	10	6	40	8	2	1	1	1	1	1	1	1	1	1	1	1	1	1	2	1	1	3	1	1	2	1	3	1	3	1	1	2	1	2	3	1	1	3	2	1	2
7	13	1	1	2	2	3	21	30	30	6	30	9	2	2	1	2	1	1	1	1	1	1	1	1	1	1	3	1	1	2	1	1	3	1	2	1	3	1	1	1	1	1	3	1	1	3	2	1	3
7	13	1	1	3	4	3	21	30	30	6	0	8	3	1	1	4	1	1	1	1	1	1	4	1	1	1	2	3	1	2	2	1	1	1	2	1	3	1	1	2	2	2	2	1	1	1	1	1	1
7	13	2	1	2		3	22	30	10	6	45	8	1	2	1	1	2	2	1	1	2	2	1	1	1	2	2	2	1	2	2	2	2	1	2	2	3	1	3	2	2	2	2	1	1	2	2	1	2
7	13	1	1	3	1	4	21	0	2	6	0	8	2	2	2	1	1	1	1	3	1	1	2	1	1	1	2	3	1	3	2	1	2	3	3	2	3	2	1	2	3	3	3	1	2	3	2	1	2
7	13	1	1	2	1	1	22	0	5	6	20	8	1	1	1	1	1	1	1	1	1	1	1	1	1	1	3	1	1	3	1	1	3	1	1	1	3	1	1	1	1	1	3	1	1	3	3	1	1
7	12	1	1	1	1	3	22	0	20	7	0	9.5	1	1	1	1	1	1	1	1	1	1	1	1	1	1	2	1	1	2	1	1	1	1	3	1	3	1	1	1	1	1	3	1	1	3	3	1	1
7	13	2	1	3	2	3	22	10	20	6	0	2	2	1	1	1	1	1	1	1	1	1	1	1	1	1	1	1	1	1	1	1	1	1	1	1	1	1	1	1	1	1	1	1	1	3	3	1	3
7	13	2	2	3	2	3	22	20	20	6	0	8	2	1	1	1	1	1	1	1	1	1	1	1	1	1	3	2	1	3	1	1	1	1	2	1	3	1	1	1	3	2	3	1	1	2	2	1	2
7	14	1	1	4	4	2	24	0	70	5	30	4	3	1	1	4	1	1	1	4	1	1	1	4	1	1	3	3	1	1	3	1	3	1	3	1	1	1	1	3	1	3	3	1	1	3	3	1	1
7	13	1	1	3	2	2	22	30	30	6	45	7.5	1	1	2	2	1	2	1	1	1	2	1	1	1	1	2	2	1	2	2	1	1	2	2	3	2	1	2	1	2	1	1	2	2	2	1	2	2
7	12	1	1	3	2	2	22	30	10	7	0	8	2	2	2	1	1	1	1	1	1	1	1	1	1	1	2	1	1	2	2	1	1	1	2	1	3	1	1	1	1	1	3	1	1	2	3	1	1
7	12	1	1	3	1	1	22	30	10	6	30	8	1	1	1	1	1	1	1	1	1	1	1	1	1	1	3	1	1	3	1	1	3	1	3	1	3	2	1	3	1	1	3	1	1	2	3	1	1
7	13	2	1	3	3	2	22	55	15	6	15	6.5	3	3	2	2	1	1	1	1	3	1	2	2	1	3	3	1	1	2	1	1	3	2	3	1	2	1	2	2	1	3	2	1	1	3	3	1	1
7	14	1	1	1	1	1	22	0	3	6	30	8	1	2	2	2	1	1	1	1	1	1	1	1	1	1	3	1	1	3	3	1	3	1	3	1	3	1	1	2	3	1	3	3	1	3	3	1	2
7	13	1	1	3	2	3	22	30	10	6	30	7	3	2	2	1	1	1	1	1	1	1	1	1	1	2	2	3	1	2	1	1	2	1	2	1	3	1	1	2	2	2	2	1	1	2	2	1	1
7	12	2	1	2	2	3	22	30	30	6	10	7	2	2	2	1	2	1	1	1	1	1	1	1	1	1	2	1	1	2	1	1	2	2	2	2	3	1	1	2	2	2	2	1	1	2	2	1	2
7	13	1	1	3	1	2	21	30	5	7	0	8	2	1	2	1	2	1	1	1	2	1	1	1	1	1	2	1	1	3	2	1	2	1	3	1	3	1	1	2	2	1	3	1	1	2	2	1	2
7	12	2	1	3	1	3	22	0	5	6	0	7.5	1	2	2	1	1	2	1	1	1	1	3	1	1	1	3	1	1	3	1	1	2	1	3	1	3	1	1	2	1	3	3	1	1	3	3	1	1
7	13	2	1	4	1	3	22	30	10	6	30	8	3	2	2	2	1	1	1	1	1	1	1	1	1	1	3	1	1	2	1	1	2	1	3	1	3	1	1	2	1	2	2	1	1	3	3	1	3
7	14	1	1	2	1	2	22	30	10	6	30	9	2	3	2	2	3	1	1	1	1	1	1	1	1	1	2	1	1	2	2	2	2	1	2	1	3	1	2	1	2	3	2	1	1	2	2	1	2
7	13	2	1	2	1	2	22	20	10	6	40	8	2	1	1	1	2	1	1	1	1	1	1	1	1	1	2	1	1	2	1	1	1	1	2	1	2	1	1	1	1	1	2	1	1	2	2	1	2
7	13	1	1	3	1	3	22	45	20	6	45	9	1	2	1	1	1	1	1	1	1	1	1	1	1	1	2	2	2	2	1	1	2	2	2	2	3	1	1	2	2	2	3	2	2	3	2	1	2
7	13	2	1	3	1	1	23	0	10	5	30	6	2	2	1	1	1	4	1	1	3	1	1	1	1	1	1	1	2	2	1	2	1	1	2	1	3	1	1	1	1	1	2	1	1	2	1	1	1
7	13	2	1	1	1	2	22	30	30	6	0	8	2	4	3	4	3	1	1	1	4	1	3	2	1	2	2	1	1	3	2	1	2	1	2	1	3	2	2	3	2	2	2	2	1	2	1	1	2
7	13	1	1	3	1	2	22	0	20	7	0	8	2	1	1	3	3	1	1	1	1	1	3	1	1	1	3	1	2	2	1	1	1	1	3	1	1	1	1	2	1	2	3	1	2	2	3	1	3
7	13	2	1	4	1	2	22	30	5	6	10	7	1	2	2	1	1	1	1	1	1	2	2	1	1	1	2	2	1	2	1	2	3	2	3	2	3	2	2	3	2	2	3	1	1	2	3	2	1
7	13	2	1	3	2	3	23	0	15	5	25	7	2	2	2	2	2	1	1	1	1	1	2	1	1	1	1	2	1	3	1	1	3	2	3	1	3	1	1	2	2	2	3	1	1	3	3	1	3
7	13	1	1	2	3	3	21	0	30	6	25	8	1	4	1	2	1	1	1	1	1	1	1	1	1	1	3	1	1	3	1	3	3	1	3	1	3	1	1	1	1	1	3	2	2	2	3	1	3
7	13	2	1	2	1	1	24	30	10	6	15	7	2	4	2	3	1	1	4	1	3	2	1	2	1	3	3	2	3	2	2	1	1	2	2	2	3	1	1	2	2	1	2	1	1	2	1	1	1
7	12	1	1	2	1	1	22	15	5	6	15	8	1	1	1	1	1	4	1	1	1	1	1	1	1	1	3	1	1	3	1	1	1	1	3	1	3	1	1	1	1	3	1	1	3	3	1	3	2
7	13	2	1	2	2	3	22	30	30	6	10	6	2	2	1	1	2	2	1	1	1	1	1	1	1	1	2	1	1	2	1	1	1	1	2	1	2	1	2	1	2	2	2	1	1	2	2	1	2
7	14	2	1	3	1	3	23	0	1	6	25	7.5	3	3	3	3	2	3	1	1	2	1	2	1	1	2	3	1	2	3	1	1	1	1	3	1	3	1	1	1	2	2	3	1	1	3	3	1	1
7	13	1	1	3	2	1	24	30	5	6	28	6	2	4	1	1	1	1	1	1	1	1	1	1	1	1	2	1	1	3	1	1	2	1	2	1	3	1	1	2	1	2	3	2	1	2	2	1	1
7	13	2	1	3	2	3	23	30	20	6	30	6	2	3	3	3	2	1	1	1	1	1	1	1	1	1	3	2	2	2	2	1	2	2	3	2	3	1	2	1	2	3	3	1	1	3	2	1	2
7	13	1	1	2	1	3	20	15	15	6	30	10	2	3	3	2	1	3	1	1	1	1	3	1	1	1	2	2	1	2	2	2	1	2	1	2	3	2	1	1	1	2	2	2	1	2	1	1	2
7	12	1	1	2	1	3	21	30	30	6	0	9	2	1	1	1	1	1	1	1	1	1	1	1	1	1	2	1	1	3	1	1	3	1	2	1	3	1	1	1	1	1	3	1	1	3	2	1	2
7	12	1	1	1	1		22	0	15	6	0	8	1	1	1	1	1	2	1	1	1	1	1	1	1	1	2	1	1	1	1	1	3	1	3	1	3	1	1	1	1	1	3	1	1	3	3	1	3
7	13	1	1	4	1	3	22	30	20	7	10	7	2	4	3	3	3	3	1	2	2	2	2	1	1	2	2	1	1	2	1	2	2	2	2	1	2	1	1	2	2	1	3	2	1	2	2	1	2
7	13	1	1	3	1	3	20	40	10	6	20	7	1	3	1	3	3	1	2	2	3	1	1	1	1	1	3	1	1	3	1	1	3	1	3	1	3	1	1	3	1	1	3	1	1	3	3	1	3
7	13	1	1	2	1	1	22	0	3	9	30	9	1	3	2	1	1	1	1	1	1	1	1	1	1	1	3	1	1	3	1	1	3	1	3	1	3	1	1	3	1	1	3	1	1	3	3	1	3
7	13	1	1	2	2	3	21	43	3	6	45	8	2	3	2	3	3	3	1	1	3	1	1	1	1	1	2	1	1	2	2	3	1	1	2	1	3	1	1	1	1	1	2	1	2	2	2	1	2
7	12	1	1	2	2	3	22	0	10	6	30	8	2	1	1	1	1	1	1	1	1	1	1	1	1	1	3	1	1	3	1	1	3	1	3	1	1	1	1	3	1	3	3	1	1	3	2	1	3
7	13	1	1	2	2	3	22	30	45	6	30	8	2	3	2	2	1	1	2	1	1	1	1	1	1	1	2	1	2	2	1	1	1	1	2	1	3	1	1	2	2	1	1	1	1	2	2	1	2
7	13	2	1	2	1	2	23	0	10	6	10	7	2	1	1	1	1	1	1	1	1	1	1	1	1	1	3	1	1	3	1	1	2	1	3	1	3	2	1	3	1	2	3	1	1	3	2	1	1
7	13	1	1	2	2	4	22	20	15	6	50	8	2	2	2	2	2	1	1	1	1	1	1	1	1	1	2	1	1	2	1	1	2	1	3	1	2	2	1	2	1	1	2	1	1	2	2	1	2
7	13	2	1	2	1	2	22	25	5	6	30	8	2	2	2	1	1	1	1	1	1	1	1	1	1	1	3	2	1	2	1	1	1	1	2	2	2	2	1	2	2	2	2	2	2	2	2	2	2
7	13	1	1	3	3	3	22	30	20	6	0	7	2	3	2	1	2	1	1	1	1	1	2	1	1	1	1	1	1	2	1	1	1	1	3	1	2	1	1	1	1	1	3	1	1	2	3	1	1
7	13	1	1	3	2	1	22	0	2	7	0	9	1	2	2	1	1	1	1	1	1	1	1	1	1	1	3	2	1	2	1	1	2	1	3	1	3	2	1	3	2	1	1	1	1	2	2	1	1
7	13	2	1	2	2	3	23	30	5	5	20	6	2	3	2	1	2	1	3	4	1	2	1	1	1	2	3	2	2	3	2	3	2	2	3	2	2	2	2	2	2	2	2	1	1	3	2	1	2
7	12	2	1	2	1	2	22	30	15	6	30	7.5	2	2	1	1	2	2	1	1	1	1	1	1	1	1	2	1	1	2	2	1	1	1	2	1	1	2	1	2	1	1	2	1	1	2	3	1	2
7	13	2	1	3	2	3	23	20	10	6	30	7.5	2	2	2	1	3	1	1	1	2	1	2	1	1	1	3	2	1	2	1	1	2	1	3	1	3	1	1	2	1	2	2	1	1	2	2	1	1
7	13	1	1	2	2	3	22	30	15	6	30	10	2	2	2	1	1	2	1	1	1	1	1	1	1	1	2	1	2	2	1	2	2	1	2	1	3	1	1	1	1	1	1	1	1	2	1	1	1
7	12	2	1	2	1	3	21	55	6	6	30	8	2	1	1	1	1	1	2	1	1	1	1	1	1	1	2	1	1	2	1	1	2	1	2	1	3	1	1	2	1	1	3	1	1	2	2	1	1
7	13	2	1	3	1	2	23	0	10	6	15	6.5	2	3	1	1	1	1	1	1	1	1	1	1	1	1	2	1	1	3	1	1	2	1	2	1	3	3	1	2	1	1	2	1	1	2	3	1	2
7	13	2	1	3	3	4	21	46	10	7	0	8	2	4	3	1	2	2	1	1	1	2	1	1	1	1	2	2	2	2	2	2	2	2	2	3	3	1	2	1	1	2	1	1	1	2	1	1	2
7	13	2	1	3	1	3	23	0	5	6	20	7	1	1	1	1	1	1	1	1	1	1	1	1	1	1	2	1	1	3	1	1	2	1	3	1	3	1	1	1	1	1	3	1	1	3	3	1	3
7	13	2	1	3	2	1	23	30	10	6	0	7	3	4	4	2	4	4	4	4	1	3	2	2	1	1	2	3	3	3	3	2	2	2	3	1	3	1	3	2	3	2	2	1	2	2	2	1	1
7	13	2	1	3	3	3	24	0	30	6	0	6	3	3	1	2	1	1	2	1	3	1	1	1	1	2	3	1	3	2	3	2	3	2	3	1	3	1	2	1	1	3	1	2	1	2	3	1	1
7	13	2	1	2	1	2	23	0	20	6	20	7	3	4	3	2	1	1	1	1	2	1	1	1	1	1	2	2	1	1	2	2	2	2	2	2	3	2	2	2	2	1	2	1	1	2	2	1	1
7	12	2	1	1	1	3	22	0	10	6	20	7	2	2	1	1	1	1	1	1	2	1	1	1	1	1	3	1	2	3	1	1	2	2	3	1	3	2	1	2	1	1	3	1	1	3	2	1	2
7	13	2	1	2	1	4	23	12	2	6	30	6.5	2	3	2	1	1	2	1	1	3	3	2	2	1	1	3	3	2	3	2	1	3	1	3	1	3	1	1	3	1	2	3	2	1	3	2	1	3
7	12	1	1	1	1	1	20	50	30	6	30		1	2	2	1	1	1	1	1	1	1	1	1	1	1	3	1	1	1	3	1	3	1	3	1	3	3	1	3	1	2	3	1	1	3	3	1	3
7	14	2	1	2	2	3	22	20	3	6	25	7	1	3	1	1	1	1	1	1	1	1	1	1	1	1	3	1	1	3	1	1	2	1	3	1	3	1	1	2	1	1	2	1	1	3	3	1	2
7	13	1	1	2	1	3	23	45	20	6	0	7	3	3	2	2	1	1	1	1	2	1	1	1	1	2	2	2	2	2	2	2	2	3	2	2	3	1	1	1	3	2	2	2	1	2	3	1	2
7	13	1	1	3	2	3	21	25	30	6	50	7	2	2	2	3	3	1	3	1	2	2	4	2	1	2	2	2	2	2	3	3	3	2	2	2	3	3	2	3	3	3	2	3	3	3	2	2	2
7	13	2	1	3	1	3	23	0	20	6	45	7	2	3	1	1	1	1	1	1	2	1	1	1	1	1	2	1	2	3	1	1	2	1	3	1	3	1	1	2	1	1	3	1	1	3	2	1	3
7	14	2	1	2	2	3	21	6	2	6	0	8	2	3	2	1	1	1	1	1	1	1	2	1	1	1	3	1	2	3	1	1	3	1	3	1	3	1	1	3	1	1	3	1	2	3	2	1	2
7	12	2	1	3	2	4	23	0	15	5	55	7	3	4	3	1	3	1	1	2	2	2	2	3	1	3	2	2	2	1	2	1	2	2	2	2	3	1	3	1	2	2	2	1	1	2	2	1	2
7	13	2	1	2	1	3	22	0	2	6	0	8	2	2	1	1	1	2	1	1	1	1	1	1	1	1	2	1	1	3	1	1	3	1	3	1	3	1	1	2	1	2	3	1	1	3	3	1	3
7	13	2	1	1	2	3	22	0	10	6	30	7	3	3	2	2	1	3	2	2	3	3	1	2	1	2	3	2	2	3	2	1	2	2	3	1	3	1	2	3	2	1	3	2	1	3	2	1	3
7	13	1	1	3	2	3	22	30	3	6	15	7	2	3	2	1	1	2	1	2	1	1	1	1	1	2	1	2	1	2	2	1	1	1	2	1	2	2	1	2	2	1	2	1	1	2	2	1	2
7	12	2	1	2	1	2	23	0	30	6	30	6	2	4	2	4	1	1	1	1	1	1	1	1	1	1	2	1	1	2	1	2	2	1	2	1	2	1	2	2	1	1	2	1	1	2	2	1	1
7	13	1	1	3	1	3	24	0	1	5	30	4	4	4	4	1	1	1	1	1	1	1	1	1	1	1	2	3	1	1	1	3	1	3	2	3	3	2	3	1	3	3	1	2	2	1	3	1	1
7	12	2	1	2	1	3	22	30	50	6	30	7	3	3	2	3	3	1	1	1	1	1	2	1	1	2	3	2	1	2	3	1	2	3	2	2	3	1	3	2	1	2	3	2	2	3	3	1	3
7	13	2	1	3	1	1	22	0	10	6	30	8.5	1	1	2	1	1	1	1	1	2	1	1	1	1	1	3	1	1	3	1	1	3	1	3	1	3	2	1	3	1	1	3	1	1	3	3	1	1
7	12	1	1	2	1	2	22	0	10	6	0	8	1	1	1	1	1	1	1	1	1	1	1	1	1	1	2	1	1	3	1	1	2	1	2	1	3	1	1	2	2	1	2	1	1	3	3	1	3
7	13	1	1	1	1	4	21	30	20	6	30	9	2	2	1	1	1	1	1	3	1	1	1	1	1	1	3	1	1	3	1	1	2	1	3	1	3	1	1	1	1	1	3	3	3	3	3	1	3
7	12	1	1	2	1	2	22	12	7	6	45	8.3	2	1	2	1	1	1	2	1	1	1	2	1	1	1	2	2	1	2	1	1	2	1	2	1	3	1	1	1	2	1	2	2	2	2	2	1	1
7	12	2	1	2	2	3	22	0	15	6	15	7	1	1	2	1	1	1	1	1	3	2	1	1	1	1	3	1	1	3	1	1	2	1	3	1	3	1	1	2	2	1	3	1	1	2	2	3	2
7	13	1	1	3	2	4	22	0	10	6	30	8.5	2	1	2	1	1	1	1	1	2	3	1	1	1	4	3	1	1	2	3	3	2	3	2	1	3	2	3	2	2	3	3	3	3	2	2	1	1
7	12	1	1	2	1	2	22	30	10	6	15	7	1	2	1	2	2	1	1	1	1	1	1	1	1	1	2	1	2	3	1	1	2	3	1	3	1	1	1	1	2	3	2	1	2	2	2	1	1
7	12	2	1	1	1	4	22	30	2	6	30	6	1	3	2	2	3	1	1	1	1	1	1	3	1	1	3	1	3	3	3	1	3	1	3	1	3	1	3	3	1	1	3	1	1	3	3	1	3
7	12	2	1	3	1	3	23	30	10	6	30	8	2	2	2	1	2	1	1	1	1	1	2	1	1	1	2	1	1	3	1	1	3	1	2	1	3	1	1	2	1	1	3	1	2	3	2	1	3
7	13	2	1	3	1	2	22	40	10	6	0	5	2	3	2	1	1	1	1	1	1	1	1	1	1	1	3	1	2	3	2	1	3	2	3	1	2	1	1	2	1	2	3	1	1	3	3	1	3
7	12	2	1	3	1	2	20	0	30	7	20	7	2	3	2	3	2	2	1	1	1	1	1	1	1	1	3	1	1	2	1	2	3	2	2	1	3	2	2	2	1	2	3	1	1	2	1	1	1
4	16	2	1	3	1	2	24	30	20	6	40	5	3	3	2	2	1	1	1	1	1	2	1	1	1	1	2	1	1	2	1	1	2	1	2	1	3	1	1	2	1	2	2	1	1	2	2	1	1
4	15	1	1	2	1	2	23	0	15	6	40	7	1	2	2	1	1	1	1	1	1	1	1	1	1	1	2	1	1	3	2	2	2	1	1	1	3	2	1	3	2	3	2	1	1	2	2	1	2
4	15	2	1	3	1	4	23	30	20	6	30	6	2	2	2	1	2	1	1	1	1	1	1	1	1	1	2	1	1	2	1	2	2	1	2	1	2	1	1	2	1	2	2	1	1	2	2	1	2
4	15	2	1	3	3	2	22	30	5	6	30	8	2	4	4	1	1	1	1	1	4	1	1	1	1	1	3	1	1	2	1	2	2	2	2	2	3	1	2	1	3	3	2	1	1	2	2	2	2
4	16	1	1	3	1	2	24	0	0	6	0	6	1	2	1	1	1	1	1	1	1	1	1	1	1	1	3	1	1	3	1	1	3	1	3	1	3	3	1	3	1	2	3	1	1	3	3	1	3
4	16	2	1	3	1	3	23	30	10	6	15	6	2	3	2	1	1	1	1	1	1	1	1	1	1	1	2	1	1	2	2	2	3	2	2	2	2	1	1	1	2	2	2	1	1	2	2	1	2
4	16	2	1	1	4	5	25	30	30	6	30	4.5	4	4	4	3	2	1	1	1	3	1	2	1	1	1	3	3	3	3	1	3	3	2	3	3	2	1	2	3	3	2	3	3	2	3	2	1	3
4	16	2	1	3	3	5	23	50	3	6	15	6	1	4	4	1	1	1	1	1	1	1	1	1	1	1	2	1	2	3	1	2	3	3	2	2	3	2	2	1	3	3	3	1	2	3	3	3	3
4	16	2	1	3	2	5	24	13	5	6	15	4	2	4	3	1	1	1	1	1	4	1	4	4	1	4	3	3	2	3	3	3	3	3	3	3	3	1	3	2	3	3	2	1	1	2	3	1	2
4	16	1	1	3	1	2	22	20	30	6	45	7	1	2	1	2	1	2	1	1	3	3	1	1	1	1	3	2	1	1	2	3	3	3	2	2	3	2	1	2	2	3	1	2	1	2	2	1	3
4	17	2	1	2	1	3	23	15	15	6	45	7	2	3	2	1	3	1	1	1	1	1	2	1	1	1	3	1	1	2	1	2	2	1	2	1	2	1	1	2	1	2	2	1	1	2	2	1	2
4	15	1	1	1	1	2	23	0	5	6	25	7	2	2	2	1	2	1	1	1	1	1	1	1	1	1	3	1	1	3	1	1	2	1	3	1	3	2	1	2	1	1	2	1	1	3	2	1	2
4	15	1	1	3	2	3	2	15	5	9	38	7	2	4	3	1	2	1	2	1	2	2	2	2	1	1	2	1	2	2	1	1	2	2	2	1	2	1	2	2	2	3	2	1	2	2	3	1	2
4	15	2	1	3	3	3	23	10	15	6	10	7	3	4	2	1	1	1	1	2	1	1	2	1	1	2	2	3	2	3	3	2	3	3	2	2	3	2	1	2	2	3	3	2	1	2	3	1	1
4	16	1	1	3	2	2	23	15	20	6	30	6	2	3	1	1	1	1	1	1	1	1	1	1	1	1	2	1	1	2	1	2	2	2	1	1	1	1	1	1	1	1	2	1	1	2	3	1	1
4	16	2	1	3	2	5	0	0	15	6	15	6	2	4	3	3	3	2	1	1	2	2	2	1	1	1	3	1	3	3	1	1	3	2	3	2	3	1	2	2	2	3	3	1	1	2	2	1	2
4	17	2	1	3	2	3	24	0	30	7	10	6	2	3	3	2	1	1	1	1	2	1	1	1	1	1	2	2	2	2	2	2	2	2	2	2	2	2	2	1	2	1	1	1	1	2	2	1	1
4	15	2	1	3	1	3	22	30	20	6	25	5	2	3	2	1	1	1	1	1	1	1	1	1	1	1	2	1	1	2	1	1	2	1	2	1	2	1	1	2	2	1	1	1	1	2	2	1	1
4	16	2	1	1	3	2	23	30	30	6	20	6	2	2	2	2	1	1	1	1	1	1	1	1	1	1	2	1	1	2	1	1	1	1	2	1	2	1	1	2	1	1	2	1	1	2	2	1	2
4	16	1	2	2	1	3	23	30	3	6	10	5.5	3	4	3	1	1	1	1	1	2	1	1	1	1	1	2	1	1	3	1	1	2	1	3	1	3	2	1	3	1	1	2	1	1	2	2	1	2
4	16	2	1	2	1	4	23	0	15	6	15	6	3	4	4	3	1	1	1	1	1	1	3	1	1	2	3	2	1	3	1	3	3	2	3	3	3	1	1	2	2	2	2	1	1	3	3	1	3
4	15	2	1	3	2	3	24	0	30	6	30	6.5	2	3	2	3	3	2	1	1	1	1	2	1	1	1	2	1	1	2	1	1	2	1	2	1	2	2	1	1	1	1	2	1	1	3	3	1	3
4	16	1	1	3	1	3	24	0	10	5	30	5	3	4	2	1	1	1	1	2	1	1	1	1	1	1	3	1	1	3	1	1	2	1	3	1	3	1	1	3	1	1	1	1	1	3	3	1	1
4	16	2	1	1	1	3	23	30	30	6	50	5	2	4	1	3	2	1	1	1	1	4	1	1	1	2	3	1	1	3	1	2	2	2	3	2	3	1	1	2	3	2	3	1	1	2	1	1	2
4	15	2	1	4	1	4	22	30	15	5	50	7.5	1	4	2	1	1	1	1	1	3	2	1	1	1	1	3	1	3	3	1	2	3	2	3	2	3	1	2	2	2	3	2	1	2	3	3	1	3
4	16	1	1	3	1	2	23	15	4	6	0	7	1	3	2	1	1	1	1	1	1	1	1	1	1	1	3	2	1	2	1	3	2	2	3	1	3	1	1	1	2	2	3	1	1	2	2	1	2
4	16	2	1	1	1	2	22	30	30	6	20	7	1	3	2	1	1	1	1	1	1	1	1	1	1	1	3	1	1	3	1	1	1	1	3	1	3	1	1	2	1	1	2	1	1	3	3	1	3
4	15	2	1	2	2	4	23	15	60	6	5	7	2	4	3	3	2	1	2	1	1	1	3	1	1	1	2	2	2	3	2	2	2	2	2	2	2	1	1	2	2	2	2	2	1	2	2	1	1
4	16	1	1	3	1	3	24	0	10	9	0	8	2	2	2	1	1	1	1	1	1	1	1	1	1	1	3	2	1	2	2	1	2	2	2	2	2	1	2	2	2	2	2	2	1	2	3	1	2
4	15	1	1	2	2	4	23	20	30	6	40	6	2	3	3	2	2	1	2	1	2	1	2	2	1	2	2	1	1	2	1	1	1	2	2	1	2	2	1	2	2	1	1	1	1	1	2	1	2
4	16	1	1	2	2	3	23	30	5	7	0	7	2	3	3	1	1	1	1	2	2	2	1	1	1	2	3	1	1	2	2	1	2	1	3	2	3	1	1	2	1	1	2	1	1	3	2	1	2
4	15	2	1	2	2	4	1	35	5	6	45	5	3	4	2	1	4	3	1	1	2	1	1	1	1	3	3	1	2	3	1	3	3	2	3	1	2	1	2	2	1	3	2	1	1	2	3	1	3
4	16	1	1	3	1	1	26	0	30	10	30	7	3	4	4	4	1	1	1	4	1	1	1	1	1	1	3	2	1	2	2	2	2	1	3	1	3	3	1	2	3	2	3	1	3	2	3	2	1
4	16	1	1	2	1	3	23	0	30	6	30	7	1	1	2	1	1	1	2	1	2	1	1	3	1	2	2	1	1	3	2	1	3	1	1	1	3	1	1	2	1	1	3	1	1	3	2	1	3
4	16	1	1	3	1	3	23	0	5	6	40	7	2	1	1	1	1	1	1	1	1	1	1	1	1	1	3	1	1	2	1	1	3	1	3	1	3	2	1	2	1	2	3	1	1	2	3	1	3
4	16	2	1	3	3	3	23	0	20	6	0	7	3	4	3	4	4	3	1	1	4	1	2	1	1	4	3	1	2	3	3	3	2	3	2	3	2	1	3	2	1	1	3	1	1	2	3	1	1
4	15	1	1	3	1	2	23	10	20	6	30	6	2	4	2	1	1	3	1	1	3	3	3	1	1	1	3	1	1	3	2	1	2	1	2	2	3	1	1	1	2	2	3	2	1	2	3	1	3
4	17	1	1	3	1	4	23	50	0	6	45	7	1	1	2	1	1	1	1	1	1	1	1	1	1	1	3	1	1	3	2	2	2	2	3	1	3	2	1	2	2	2	3	1	1	2	3	3	1
4	16	1	1	3	3	3	22	30	60	5	50	6.5	3	4	4	4	1	4	4	1	4	1	1	1	1	1	3	1	2	3	3	3	3	3	3	2	3	2	3	1	3	2	2	2	1	3	3	1	2
4	17	1	1	2	2	1	23	0	1	6	0	7	1	4	4	1	1	1	1	1	4	4	1	1	1	4	1	3	2	3	1	1	1	3	3	3	3	3	3	3	3	1	1	3	1	3	1	1	1
4	15	2	1	3	1	4	1	0	10	10	30	9	2	4	3	2	1	1	2	1	3	1	1	1	1	2	3	1	1	2	1	2	2	1	2	1	3	2	1	3	2	1	3	2	1	2	2	1	2
4	17	1	1	3	1	3	2	0	15	6	20	4	2	4	3	1	3	1	1	1	3	3	3	1	1	1	3	1	1	2	1	2	3	1	2	3	3	1	1	3	3	1	1	3	1	1	3	3	1
4	16	2	1	3	1	2	23	30	5	6	15	6	2	3	2	1	1	1	1	1	1	1	1	1	1	1	3	2	1	3	1	2	2	1	3	1	3	2	1	2	1	2	3	1	1	3	2	1	2
4	15	2	1	3	2	4	23	30	30	7	0	6.5	2	4	3	3	2	2	1	1	3	1	2	1	1	2	2	1	2	2	1	2	2	2	2	2	2	2	2	2	2	2	2	1	1	2	2	1	2
4	16	1	1	3	2	4	23	15	20	9	30	7	2	3	2	2	1	1	1	1	1	1	1	1	1	1	3	2	1	3	1	2	1	1	3	1	3	1	1	3	2	2	3	2	1	3	2	1	2
4	16	2	1	2	1	3	0	0	10	6	50	6	2	3	2	1	1	1	1	1	1	1	1	1	1	1	3	1	1	3	1	1	2	1	3	1	3	1	1	2	1	2	3	1	1	3	3	1	3
4	16	1	1	2	1	3	23	45	10	6	15	7	2	2	2	1	1	1	1	1	1	1	2	1	1	1	2	1	1	2	1	1	2	1	2	1	3	1	1	2	1	1	1	1	1	3	3	1	3
4	15	1	2	2	2	2	11	45	5	6	30	6	2	4	4	1	2	1	3	3	3	3	3	2	1	2	2	3	2	2	2	1	1	2	2	2	3	2	1	3	2	2	3	2	1	2	2	2	2
4	16	1	1	3	1	2	24	0	5	7	0	6	2	2	2	1	1	1	1	1	1	1	1	1	1	1	3	1	1	3	1	3	2	1	3	1	1	1	1	2	2	2	3	1	2	3	2	1	2
4	16	2	1	3	1	3	24	0	15	6	50	6.5	3	3	2	3	1	1	1	1	1	1	1	1	1	1	3	1	1	2	1	2	2	1	2	1	3	2	1	3	1	1	3	1	1	3	3	1	2
4	16	1	1	2	2	3	23	30	10	6	20	6232	1	1	1	1	1	1	1	2	2	1	1	1	1	1	2	1	1	2	1	1	3	1	3	2	3	1	2	2	2	1	3	1	1	2	2	1	2
4	16	1	1	3	3	3	23	0	15	6	45	6	2	3	2	1	1	1	1	1	1	1	1	1	1	1	3	1	1	3	1	2	3	1	3	1	2	1	1	3	1	2	3	1	1	3	3	1	3
4	16	1	1	2	1	3	22	30	10	6	30	8	2	3	2	1	1	1	1	1	1	3	3	1	1	1	3	1	1	3	1	2	2	2	2	1	1	1	1	3	1	1	3	1	1	3	2	1	1
4	17	2	1	3	2	4	23	30	15	6	45	5	2	4	3	1	3	3	3	1	1	1	1	1	1	1	3	2	1	3	1	2	2	2	3	1	3	2	1	2	3	3	2	1	1	2	2	1	2
4	16	1	1	2	3	4	24	0	10	8	0	7	2	3	4	1	1	1	1	1	1	1	1	1	1	1	2	2	1	1	2	2	1	1	2	2	2	1	2	1	2	3	2	1	1	1	1	1	1
4	16	1	1	2	1	3	23	50	10	9	0	6	2	1	2	1	1	1	1	1	1	1	3	1	1	1	3	2	1	2	2	2	2	2	2	1	3	1	1	2	3	2	3	1	1	3	3	1	2
4	15	2	1	2	2	3	23	0	20	6	45	7	2	2	2	2	1	1	1	1	2	1	1	1	1	2	3	1	1	2	1	1	2	1	3	1	3	1	1	3	1	2	3	1	1	3	1	1	3
4	16	2	1	2	3	3	24	0	3	7	0	7	1	4	2	1	1	1	1	1	1	1	1	1	1	1	3	1	1	3	2	1	3	2	3	1	3	2	1	3	2	1	3	1	1	3	2	1	3
4	16	2	1	2	1	2	23	30	2	6	0	6	1	4	2	1	1	1	1	1	1	1	1	1	1	1	3	1	1	3	1	2	3	1	3	1	2	2	1	2	1	2	2	1	1	3	3	1	3
4	16	1	1	3	2	4	1	30	20	6	20	5	4	4	4	4	1	1	3	1	2	1	1	1	1	1	3	2	2	3	1	1	2	1	3	1	3	2	1	3	2	2	3	1	1	3	3	1	3
4	15	2	1	2	1	2	23	50	5	6	45	6	2	3	2	3	1	2	1	1	2	2	1	1	1	1	2	2	1	2	1	1	2	1	1	1	2	1	1	2	2	1	2	1	1	2	2	1	2
4	16	2	1	2	1	3	24	0	3	5	45	6	2	3	2	1	1	1	1	1	1	1	1	1	1	1	3	1	1	2	1	2	3	1	3	1	3	1	1	2	2	1	3	1	1	3	2	1	2
4	16	1	1	3	1	4	23	30	10	6	20	6	2	4	4	2	1	1	2	1	1	1	1	1	1	1	2	1	2	2	2	1	2	2	2	2	3	1	2	1	2	2	3	1	1	2	2	1	1
4	16	1	1	3	2	4	22	30	15	6	15	7	2	3	2	1	2	2	1	3	1	2	2	1	1	1	3	2	1	2	2	2	3	2	3	1	3	1	2	2	2	1	3	1	2	2	2	1	2
4	16	1	1	3	3	3	0	0	20	4	55	4	4	4	3	3	1	1	1	1	1	1	1	1	1	1	2	3	1	2	1	2	3	1	1	1	2	1	1	3	2	2	3	1	1	1	3	1	1
4	16	1	1	3	1	3	22	45	5	6	0	7	2	3	3	1	1	1	1	1	1	1	1	1	1	1	2	1	1	1	1	1	1	1	1	1	1	1	1	2	2	2	2	1	1	2	2	1	2
4	16	1	1	2	1	3	22	30	10	6	30	7	2	3	1	1	1	1	1	1	1	1	1	1	1	1	2	1	1	2	1	2	2	1	3	1	3	1	1	1	1	1	3	1	1	2	2	1	1
4	16	1	1	2	2	3	23	0	15	6	0	6	2	1	1	1	1	1	1	1	1	1	3	1	1	1	2	1	1	3	1	1	2	1	3	1	3	1	1	2	3	2	2	1	1	2	2	1	1
4	16	1	1	2	1	2	22	20	40	6	20	7	2	2	2	3	3	3	1	1	1	1	1	1	1	2	2	1	1	1	1	3	3	1	1	1	2	1	1	2	1	1	2	2	1	1	3	1	3
4	17	2	1	1	1	2	23	0	5	8	30	6	2	3	2	3	1	1	1	1	1	1	2	1	1	1	2	2	2	2	1	1	1	1	2	1	2	1	1	2	1	1	2	1	1	2	2	1	2
4	16	2	1	3	3	3	23	30	5	6	11	6	2	3	3	1	2	1	1	1	3	1	1	1	1	1	2	2	1	3	2	2	3	2	2	2	3	1	2	1	2	3	3	1	1	2	2	1	2
4	15	2	1	1	1	3	23	0	30	6	30	6	2	2	1	2	2	1	1	1	1	1	1	1	1	1	3	2	1	2	1	1	2	2	3	1	3	1	3	1	2	1	3	1	1	3	2	1	3
4	16	1	1	4	3	2	23	0	10	7	0	6	3	4	4	3	2	1	2	1	1	1	2	1	1	3	3	1	1	3	2	2	3	2	3	2	3	1	2	1	2	2	3	2	2	3	2	1	1
4	15	2	1	3	2	4	23	30	15	6	20	5.5	2	4	3	1	1	1	1	1	1	1	1	1	1	1	3	1	2	3	2	2	3	2	2	1	3	1	1	2	2	2	2	1	1	2	3	1	2
4	16	1	1	2	2	3	23	0	5	6	30	7	2	3	1	1	1	1	2	1	1	1	1	1	1	1	2	1	1	2	1	1	2	1	2	1	2	1	1	2	1	2	2	1	1	2	2	1	1
4	17	1	1	2	1	5	12	0	5	6	0	6	3	4	3	1	1	1	1	1	1	1	1	1	1	1	2	1	1	2	1	1	1	1	2	1	2	1	1	1	2	2	2	1	1	2	2	1	2
4	16	1	1	3	3	4	24	30	5	6	30	6	4	4	3	1	1	1	1	1	1	1	2	1	1	1	3	1	1	3	1	2	2	1	3	1	3	1	1	3	3	1	3	2	1	3	3	1	2
4	16	1	1	3	1	4	22	0	15	6	15	7	1	4	1	1	1	1	1	1	1	1	1	1	1	1	3	1	1	3	1	1	3	1	3	1	3	1	1	3	1	1	3	1	1	3	3	1	3
4	15	2	1	3	1	4	23	30	10	5	30	5	2	1	2	3	1	1	1	1	1	4	2	1	1	1	3	1	1	3	1	2	3	1	3	1	3	2	1	3	2	2	3	1	1	3	3	1	3
4	16	1	1	2	2	3	24	0	5	6	30	7	2	3	1	1	1	1	1	1	1	1	1	1	1	1	2	1	1	2	1	1	2	1	2	1	2	1	1	2	1	1	2	1	1	2	2	1	2
4	16	1	1	3	2	3	22	30	45	6	20	5	2	3	3	3	1	2	1	1	3	1	1	1	1	1	2	2	2	2	2	2	2	2	2	2	2	2	2	2	2	2	2	2	2	2	2	2	2
4	16	2	1	2	2	3	23	30	8	6	0	6	1	3	2	1	1	1	1	1	1	1	1	1	1	1	2	1	1	2	1	1	2	1	2	1	3	2	1	2	1	1	3	1	1	2	2	1	2
4	16	1	1	3	3	3	0	30	5	8	35	8	2	4	2	1	1	1	1	1	1	1	3	1	1	1	2	1	1	2	1	2	1	2	2	2	2	1	1	2	2	2	2	2	1	2	3	1	1
4	16	1	1	3	4	5	22	30	10	6	30	6	4	4	3	3	1	1	3	3	1	1	2	4	1	4	3	2	3	3	1	3	2	2	3	1	3	2	2	1	2	1	3	2	2	3	2	1	1
4	15	2	1	2	1	3	23	15	15	6	15	6	2	3	2	2	1	1	1	1	2	2	1	1	1	2	3	1	2	3	1	1	2	1	3	1	3	1	1	2	1	1	3	1	1	3	2	1	1
4	16	2	1	3	2	3	23	30	0	6	45	6.5	2	4	2	1	1	1	1	1	1	1	1	1	1	1	3	1	1	3	1	1	2	1	3	1	3	2	1	2	1	1	2	1	1	3	3	1	1
4	17	1	1	3	1	2	23	30	10	6	30	6	2	3	2	1	1	1	1	1	1	1	1	1	1	1	1	2	1	2	1	1	1	1	2	1	2	1	1	2	2	2	2	1	1	1	2	1	1
4	16	2	1	3	2	4	23	30	10	6	15	6	2	3	2	2	1	1	1	1	3	1	1	1	1	3	3	2	2	2	1	1	3	2	2	2	3	2	2	2	2	2	2	1	1	3	2	1	2
4	17	2	1	2	2	3	24	15	10	6	20	5.5	2	3	3	2	1	1	1	1	4	3	1	1	1	3	2	1	1	2	1	2	2	2	2	1	3	2	2	2	1	3	2	1	1	2	3	1	2
4	16	1	1	3	1	2	24	0	5	6	35	6	2	3	2	1	1	1	1	1	4	1	1	1	1	1	2	1	1	2	1	2	2	1	2	2	2	1	1	1	1	1	2	1	1	2	2	1	2
4	15	2	1	3	1	4	23	0	10	8	58	5.5	1	4	2	1	1	1	1	1	3	1	1	3	1	2	3	1	2	2	2	1	2	1	2	1	3	2	1	3	2	2	3	1	1	3	2	1	2
4	15	2	1	3	2	2	22	40	10	6	10	7	2	3	3	1	1	2	1	1	1	1	1	1	1	1	3	1	1	3	1	1	2	2	3	1	3	2	1	3	1	2	3	1	1	3	3	1	2
4	16	1	1	3	1	2	22	0	10	6	0	8	2	2	2	1	1	2	2	2	1	1	1	1	1	1	2	1	1	3	1	2	2	1	3	1	3	1	1	3	1	1	3	1	1	3	3	1	3
4	16	1	1	2	2	2	23	30	10	6	35	6.5	3	2	2	1	2	1	3	1	2	1	1	1	1	3	3	1	1	3	1	3	2	3	2	1	3	2	1	3	1	1	3	1	1	3	3	1	2
4	16	2	1	3	1	3	0	45	1	6	45	5	2	3	2	1	1	2	1	1	1	1	1	1	1	1	3	1	1	3	1	1	2	2	3	1	2	2	1	2	1	1	3	1	1	3	3	1	1
4	16	2	1	3	2	4	1	0	2	6	25	5	2	4	4	1	1	1	1	1	4	3	1	1	1	1	3	2	3	3	3	1	2	3	3	3	3	1	3	2	3	3	3	1	1	3	3	1	1
4	16	2	1	3	1	3	23	15	20	6	25	6	3	4	4	2	1	1	2	1	2	2	1	1	1	3	2	1	3	1	1	3	2	2	3	1	3	1	1	2	2	3	2	1	1	1	2	1	3
4	15	2	1	3	3	4	0	0	15	6	0	5.5	2	4	2	2	1	1	1	1	4	2	1	1	1	1	3	2	1	3	2	1	2	1	2	1	3	2	1	3	2	2	2	1	1	2	3	1	2
4	16	1	1	5	1	1	24	30	5	6	0	5	2	4	2	1	1	1	1	1	2	1	4	1	1	1	2	1	1	3	1	2	2	1	3	1	3	2	1	2	3	1	2	1	2	2	1	1	3
4	17	1	1	2	1	2	23	30	30	6	0	5	2	3	2	3	3	1	1	1	1	3	2	1	1	1	2	1	1	2	2	1	1	1	2	1	3	2	1	1	1	1	3	1	1	3	3	1	3
4	16	1	1	2	1	2	25	30	30	9	30	6	2	3	3	3	1	1	1	3	1	1	1	1	1	1	3	2	1	3	1	1	3	2	3	1	3	2	2	3	2	1	3	1	1	3	2	1	2
4	16	1	1	2	1	3	23	15	10	6	15	5.5	2	4	2	2	1	1	1	3	1	1	1	1	1	1	3	2	2	3	1	1	2	2	2	1	3	2	1	2	2	3	2	2	1	2	3	1	2
4	16	1	1	3	2	3	23	30	30	5	45	5	2	3	2	3	1	1	1	1	3	1	2	1	1	2	3	1	1	2	2	2	2	3	2	2	2	2	2	1	2	2	2	1	1	2	3	1	1
4	15	1	1	2	2	2	22	0	10	6	15	8	2	4	2	1	1	2	1	1	1	1	1	1	1	1	2	3	1	2	1	1	1	1	2	1	2	2	1	2	2	1	2	1	1	2	2	1	1
4	15	2	1	3	1	3	23	45	30	6	10	5.5	2	4	3	3	3	1	1	1	2	2	3	1	1	3	3	1	1	3	1	1	2	2	3	1	3	2	2	3	2	2	3	1	1	3	3	1	3
4	16	1	1	3	1	3	0	0	5	6	0	6	2	3	2	1	1	1	1	1	1	1	1	1	1	1	3	1	1	3	1	1	2	1	3	2	3	1	1	3	1	1	2	1	1	3	2	1	1
4	16	1	1	3	1	5	0	20	30	6	0	5	2	4	3	1	2	1	1	1	1	1	1	1	1	1	2	1	1	3	2	3	2	1	3	1	3	2	1	2	3	2	1	3	3	1	1	2	2
4	15	2	1	3	3	3	22	0	1	6	5	7	1	3	2	1	1	2	1	1	2	2	2	1	1	1	3	2	1	2	2	1	2	1	3	1	3	1	1	2	2	2	3	2	2	2	3	1	2
4	16	1	1	2	2	3	23	30	20	6	30	6	2	4	3	2	3	1	1	2	1	2	2	2	1	2	2	1	1	2	1	1	2	2	2	1	3	2	1	2	1	2	2	2	2	2	2	1	2
4	16	2	1	3	1	4	12	50	15	6	0	6	2	4	3	1	1	1	1	1	1	1	1	1	1	1	2	1	1	2	1	2	2	2	2	1	3	2	2	2	2	2	2	2	2	2	2	2	2
4	15	2	1	2	1	4	23	0	10	6	15	6	2	4	3	3	1	1	1	1	1	1	1	3	1	1	2	1	2	3	2	2	2	1	2	2	3	2	1	3	2	1	3	1	1	2	2	1	2
4	16	2	1	2	2	3	23	0	2	6	15	7	1	3	1	1	1	2	1	1	1	1	1	1	1	1	2	1	1	2	1	1	2	1	2	1	2	1	1	2	1	1	3	1	1	3	2	1	2
4	15	1	1	3	1	3	23	0	10	5	50	6	2	2	2	1	1	1	1	1	1	1	1	1	1	1	3	2	1	3	1	1	2	1	3	1	3	1	1	3	2	1	3	2	1	3	2	1	1
4	15	1	1	2	3	4	25	0	60	5	30	4	3	3	4	4	1	2	1	2	2	2	2	1	1	2	3	2	3	3	2	2	3	3	3	2	3	2	2	3	2	3	3	1	1	3	3	1	3
4	16	2	1	3	2	5	24	15	15	6	0	5.7	2	4	4	2	2	1	1	1	2	1	1	1	1	2	3	3	1	2	3	3	2	3	2	3	2	1	3	1	3	3	2	1	2	2	2	1	2
4	15	2	1	2	1	2	24	0	1	6	0	5.5	3	4	2	1	1	1	1	1	3	1	2	1	1	1	3	1	1	3	1	2	2	1	3	1	3	1	1	2	2	2	2	1	1	3	2	1	3
4	16	1	1	2	1	3	22	45	0	5	55	6	1	2	1	1	1	1	1	1	1	1	1	1	1	1	3	1	1	3	1	1	3	1	3	1	3	1	1	3	1	1	3	1	1	3	3	1	3
4	16	2	1	4	3	4	24	15	5	6	15	6	2	4	2	1	3	3	4	2	4	1	1	1	1	3	2	2	1	2	1	2	2	1	2	1	2	2	2	2	2	2	2	1	1	2	2	1	2
4	15	2	1	2	1	2	0	30	1	6	30	5.5	3	4	2	1	1	1	1	1	1	1	1	1	1	1	3	1	1	2	1	1	3	1	2	1	3	1	1	2	2	2	3	1	1	3	3	1	3
4	16	1	1	3	2	3	23	30	15	9	30	7	2	3	1	2	2	1	1	1	1	1	1	1	1	1	3	2	1	3	1	1	2	1	3	1	3	1	1	2	2	2	3	1	1	3	2	1	3
4	16	2	1	3	3	2	0	10	30	6	30	6	2	3	3	2	1	1	1	1	2	1	1	1	1	2	2	1	1	2	1	1	2	1	1	1	3	1	1	1	2	1	1	1	1	2	3	1	2
4	16	1	1	2	2	3	23	0	10	5	30	6.5	2	3	2	3	4	1	1	1	1	1	4	1	1	1	2	2	1	2	2	2	2	2	3	1	2	3	2	1	2	3	3	2	1	3	3	3	3
4	16	2	1	3	1	2	22	30	30	6	35	7	2	4	2	3	4	3	1	1	1	1	1	1	1	1	2	1	1	2	1	2	2	1	2	1	2	2	1	2	1	2	2	1	1	2	2	1	2
4	17	2	1	3	1	3	24	0	10	6	0	6	3	3	2	3	1	1	2	1	1	1	2	2	1	1	2	2	2	2	1	2	2	2	2	2	2	2	1	1	2	2	2	1	2	2	2	1	2
4	16	2	1	3	3	3	23	40	15	6	20	4	3	4	2	2	1	1	1	1	4	1	2	2	1	1	2	1	2	2	1	3	2	2	2	2	1	2	1	1	1	2	3	1	1	2	3	1	2
4	16	1	1	1	2	4	24	0	30	6	30	6	2	4	4	1	4	1	1	1	1	1	2	1	1	1	3	2	1	3	1	1	3	2	3	1	3	3	3	2	3	2	3	1	3	2	3	1	2
4	16	1	1	2	2	3	23	30	10	8	0	7	2	4	3	1	1	1	3	1	1	1	1	1	1	1	2	1	1	2	2	1	1	2	1	1	3	2	1	2	2	3	2	1	1	2	2	1	2
4	15	2	1	3	2	4	23	30	1	6	10	7	2	3	2	1	1	1	1	1	1	1	1	1	1	1	3	2	2	3	2	1	2	2	3	2	3	2	1	2	2	1	3	1	1	3	3	1	3
4	15	1	1	4	4	3	24	0	5	6	0	6	2	4	4	1	2	4	1	2	1	1	1	1	1	1	3	1	2	2	1	1	2	2	3	1	3	2	1	2	1	1	2	1	1	3	2	1	2
4	16	1	1	3	2	4	22	30	30	7	0	6.5	2	4	3	2	1	2	1	1	1	1	2	1	1	1	2	1	1	2	1	1	2	1	2	1	3	2	1	2	1	1	2	1	1	1	2	1	2
4	16	1	1	3	3	4	24	0	5	6	35	6	2	4	2	1	3	3	2	3	1	1	1	1	1	1	2	1	1	2	1	2	2	2	3	1	2	2	1	1	2	1	2	1	3	2	2	1	1
4	16	1	1	2	1	3	23	0	5	7	0	7	2	3	2	1	1	1	1	1	1	1	1	1	1	1	2	1	1	2	1	1	1	1	2	1	3	1	1	1	2	2	2	1	1	3	2	1	1
4	16	1	1	2	1	3	24	0	5	6	30	6.5	1	4	2	1	1	1	1	1	1	1	1	1	1	1	3	1	1	3	1	1	2	3	3	1	3	1	2	2	1	1	3	1	1	3	3	1	1
4	16	2	1	3	2	3	23	30	0	6	40	5.5	2	4	2	1	1	1	4	1	1	1	2	1	1	3	1	1	2	2	1	2	2	2	2	1	3	1	2	2	2	2	2	1	1	3	3	1	3
4	16	2	1	3	2	5	1	0	2	5	15	5	3	2	2	1	1	1	2	1	2	1	1	1	1	1	2	3	1	2	1	1	2	2	2	2	3	2	1	3	2	3	2	1	1	2	2	1	2
4	16	2	1	3	1	3	24	0	5	6	15	5.5	2	3	2	1	3	1	3	1	3	1	1	1	1	1	3	2	1	2	2	1	2	2	3	2	3	1	1	3	2	2	3	1	3	3	3	1	3
4	16	1	1	3	1	4	23	30	10	6	30	6	1	3	1	1	1	1	2	1	2	1	1	1	1	1	2	2	1	2	1	1	2	1	2	1	3	1	1	2	1	1	3	1	1	3	2	1	1
4	16	1	1	3	4	3	23	45	5	6	15	5	1	1	3	1	1	1	1	1	2	2	1	1	1	1	3	1	1	2	1	2	2	2	1	2	3	2	1	2	2	3	2	1	3	2	1	1	3
4	16	1	1	3	1	3	23	0	15	6	30	7	2	2	2	1	1	1	1	1	1	2	1	1	1	1	2	1	1	2	1	1	2	1	3	1	3	2	1	2	1	1	2	1	1	2	2	1	3
4	15	1	1	3	1	2	10	30	3	6	20	7	2	3	2	1	1	1	1	1	1	1	2	1	1	1	3	1	1	2	1	1	2	2	3	2	3	1	1	1	1	2	2	1	1	2	3	1	2
4	16	2	1	3	2	5	24	30	5	6	0	5.5	3	2	2	1	1	1	1	1	1	1	1	1	1	1	3	2	1	3	2	1	1	3	3	3	2	1	3	2	3	3	3	1	1	3	2	1	2
4	16	2	1	3	1	2	23	0	10	6	30	7	2	3	2	2	3	1	1	1	4	2	1	1	1	2	3	2	2	3	2	1	2	2	3	2	3	2	2	2	2	2	3	1	1	2	3	1	2
4	16	2	1	3	1	4	24	0	3	6	15	5	1	4	3	1	1	1	1	1	1	1	1	1	1	1	3	1	2	2	1	1	2	1	3	2	3	2	2	3	3	3	3	1	1	2	2	1	2
4	16	1	1	3	3	5	24	30	70	6	30	5	4	4	4	4	4	3	1	1	4	4	2	1	1	2	3	1	2	1	1	1	2	2	3	1	3	2	1	1	3	1	3	1	1	3	2	1	3
4	16	1	1	3	2	3	23	30	20	6	15	6	1	1	2	1	1	3	1	1	2	1	1	1	1	1	2	1	1	2	1	2	1	1	3	1	3	1	1	2	1	1	2	1	1	2	3	1	1
6	16	2	1	3	2	2	23	15	5	6	15	7	1	2	1	1	1	1	1	1	1	1	1	1	1	1	2	2	1	2	2	2	2	1	2	1	2	1	1	2	1	2	2	1	1	2	2	1	2
6	15	1	1	5	1	2	23	10	3	6	40	7	1	2	1	1	1	1	1	1	3	1	1	1	1	1	3	1	1	3	1	1	2	1	3	1	3	1	1	3	2	2	3	1	2	3	3	1	3
6	16	1	1	3	1	3	23	0	5	6	0	7	2	2	1	1	1	1	1	1	1	1	1	1	1	1	3	1	1	2	1	1	3	1	3	1	3	1	1	1	1	1	3	1	1	3	3	1	3
6	15	1	1	3	4	3	24	0	10	6	50	4	2	4	3	1	1	1	1	1	2	2	1	1	1	1	2	1	1	3	2	3	3	1	2	2	3	1	2	3	1	2	2	1	1	2	2	1	1
6	16	2	1	2	2	3	23	0	60	6	15	3333	3	4	3	1	1	2	2	3	1	4	1	2	1	2	2	1	2	2	1	2	2	2	2	2	1	2	2	2	1	2	2	1	1	2	2	1	2
6	16	2	1	2	1	3	23	0	2	6	30	7	1	3	2	1	1	1	1	1	1	1	1	1	1	1	3	1	1	2	1	1	3	2	3	1	3	1	1	2	1	1	2	1	1	3	3	1	1
6	16	1	1	4	4	5	23	30	5	7	0	7	3	4	3	1	2	1	1	1	2	1	1	1	1	1	2	1	2	2	2	2	1	2	1	1	3	2	2	1	3	3	2	2	1	2	1	2	1
6	16	2	1	3	2	3	23	30	5	5	30	6	2	3	2	1	2	2	1	2	1	1	2	1	1	3	3	1	3	3	1	2	2	1	3	2	3	1	1	2	1	3	3	1	1	3	3	1	3
6	15	1	1	2	1	4	24	0	5	6	0	5.55	2	2	2	2	1	1	1	1	3	1	3	1	1	1	2	1	3	3	1	2	2	1	3	1	3	1	1	3	1	2	2	1	1	2	3	1	3
6	16	2	1	3	2	3	0	0	5	6	0	5.5	2	3	4	1	1	1	1	1	1	1	1	1	1	1	3	1	2	3	1	2	3	2	3	1	3	1	3	3	2	1	3	1	1	3	2	1	3
6	16	2	1	2	1	2	23	30	10	6	35	8	2	2	2	1	1	1	1	1	1	1	1	1	1	1	2	1	1	2	1	3	2	1	2	1	3	1	1	2	1	1	3	1	1	2	3	1	1
6	16	1	1	3	1	3	23	0	60	6	15	7	2	4	4	4	2	2	1	1	1	1	1	1	1	4	3	3	1	3	3	2	2	2	3	3	3	1	2	1	3	2	3	1	1	3	3	1	1
6	17	1	1	2	2	3	22	45	20	6	30	7	3	4	3	4	1	1	4	1	1	1	1	1	1	1	2	1	1	1	1	1	3	1	2	1	3	1	1	2	3	2	1	1	1	2	2	1	1
6	15	2	1	2	2	3	24	0	3	5	45	6	1	2	2	1	1	1	1	1	1	1	1	1	1	1	2	1	1	2	1	1	3	1	3	1	2	2	1	2	1	1	3	1	1	3	2	1	2
6	16	2	1	2	1	3	0	0	5	6	0	6	2	3	2	1	1	1	1	1	3	1	1	1	1	3	3	1	1	3	2	1	3	1	2	2	3	2	1	2	1	2	2	1	1	2	2	1	2
6	16	2	1	2	2	3	23	45	15	9	0	10	1	1	1	1	1	3	1	1	2	1	1	1	1	1	2	1	2	3	2	2	1	1	3	1	3	1	1	2	2	2	2	1	1	3	2	1	2
6	16	1	1	3	1	1	23	30	15	6	25	6	2	3	1	1	1	1	1	1	1	1	1	1	1	1	3	1	1	3	1	1	3	1	3	1	3	1	1	2	1	1	3	1	1	3	3	1	2
6	16	2	1	2	2	3	22	0	10	6	0	8	1	3	1	1	1	1	1	1	1	1	1	1	1	1	3	1	1	3	1	2	3	1	3	1	3	2	1	2	1	1	2	1	1	2	3	1	2
6	16	1	1	3	1	3	23	40	5	6	20	4.5	3	3	3	1	1	1	1	1	1	1	1	1	1	1	3	2	2	2	1	2	3	2	1	1	3	2	1	1	1	2	3	1	1	2	2	1	2
6	16	2	1	3	1	3	23	30	10	6	0	6	3	4	4	1	1	1	1	2	1	1	2	1	1	1	3	1	1	3	1	2	3	2	3	2	2	1	1	3	2	3	3	1	1	2	2	1	2
6	16	2	1	2	2	4	25	0	5	6	50	6	2	4	4	1	4	2	1	1	1	1	1	2	1	1	3	1	3	2	1	2	2	1	2	1	3	1	1	2	1	3	2	1	1	2	3	1	2
6	16	1	1	3	2	3	24	0	0	6	0	6	1	2	2	1	1	1	1	1	1	1	1	1	1	1	2	2	1	2	1	2	2	1	1	1	3	1	1	2	1	1	1	1	1	2	3	1	2
6	16	1	1	3	1	4	23	30	5	6	0	6	2	2	2	1	1	1	1	2	1	1	1	1	1	1	2	1	1	2	1	1	2	1	3	1	3	1	1	2	1	1	3	1	1	3	2	1	1
6	16	2	1	3	1	3	23	30	5	6	5	6	1	2	2	1	1	1	1	1	1	1	1	1	1	1	2	1	1	3	2	1	2	2	3	1	3	2	1	2	2	2	2	1	2	3	3	1	2
6	15	2	1	3	1	3	24	14	5	6	0	5.5	2	4	2	1	1	1	4	1	3	1	1	1	1	1	3	1	2	3	1	2	2	1	3	1	3	1	1	2	1	1	3	1	1	3	2	1	1
6	16	2	1	3	2	1	24	0	10	6	30	6	2	4	1	1	1	1	2	1	1	1	2	1	1	1	3	1	1	3	2	2	2	1	2	1	2	1	1	1	2	2	2	1	1	2	2	1	2
6	15	1	1	3	2	5	0	0	30	6	40	5.5	4	4	3	4	1	1	1	1	1	1	4	1	1	1	3	1	1	3	1	1	2	3	3	1	3	2	1	2	1	2	3	1	1	3	3	1	2
6	15	1	1	3	2	3	23	30	5	6	0	6	2	4	3	2	4	2	2	1	1	1	2	2	1	1	2	1	1	2	1	1	2	1	3	1	3	1	1	1	2	3	3	1	1	3	1	1	1
6	16	2	1	3	2	3	23	30	5	6	35	7.5	2	2	1	1	1	1	1	1	1	1	1	1	1	1	3	1	1	2	1	1	2	1	3	3	1	1	1	2	1	1	3	1	1	3	3	1	3
6	15	1	1	3	1	2	0	30	5	6	45	5.5	1	2	2	1	1	1	1	1	1	1	1	1	1	1	2	1	1	3	3	2	2	2	2	1	1	1	3	2	1	1	1	1	1	1	1	1	1
6	16	1	1	3	2	3	22	30	20	6	20	7	3	4	1	1	4	1	1	1	1	1	1	1	1	1	3	3	3	2	1	2	3	2	3	2	3	2	1	2	2	1	3	2	1	2	3	1	1
6	15	1	1	2	1	4	23	45	15	6	20	6	3	4	3	2	1	1	1	1	1	1	1	1	1	1	2	1	2	1	1	2	2	1	3	1	3	1	2	2	2	2	1	1	1	1	2	1	1
6	15	2	1	2	1	2	23	10	5	6	5	6	1	2	2	1	3	1	1	1	1	1	1	1	1	1	3	1	2	3	1	2	3	1	3	1	3	1	1	3	2	1	3	1	1	3	3	1	3
6	16	1	1	5	3	3	24	0	30	6	30	5	3	4	3	3	4	1	3	2	4	2	4	3	1	3	3	1	3	3	1	3	2	3	2	3	2	2	2	3	2	3	1	1	1	2	3	3	2
6	17	1	1	3	2	3	23	0	10	7	0	8	2	2	1	2	2	2	1	1	1	1	1	1	1	1	2	1	1	2	1	1	2	1	3	1	3	1	1	1	1	1	2	1	1	3	3	1	1
6	16	1	1	2	1	5	22	0	30	6	10	7	2	4	4	1	1	1	1	1	2	2	1	1	1	1	3	2	1	3	1	1	1	2	3	2	3	2	1	2	2	3	3	2	1	3	3	1	1
6	16	2	1	3	2	4	23	30	10	6	10	6	1	4	1	1	4	1	1	1	1	1	1	1	1	1	3	2	2	2	2	1	2	2	3	2	3	1	3	2	3	3	3	1	1	3	2	1	2
6	16	2	1	3	1	3	0	0	2	6	0	7	1	4	2	1	2	1	1	1	3	3	1	1	1	1	3	1	2	2	1	1	2	1	3	1	3	2	1	3	2	2	3	1	1	3	3	1	3
6	15	2	1	2	2	3	23	0	10	5	50	6	2	4	4	1	1	1	1	1	1	1	2	1	1	1	2	1	2	2	1	1	2	1	3	1	3	1	2	2	2	2	3	1	1	3	3	1	1
6	15	1	1	3	3	5	0	30	10	5	50	5	2	4	4	1	1	1	1	1	3	1	3	2	1	2	3	2	1	3	3	2	3	3	3	2	2	3	3	2	2	3	3	1	1	3	3	1	2
6	16	1	1	3	1	3	23	15	5	6	30	7	2	2	2	1	1	1	1	2	1	1	2	1	1	1	2	1	1	2	1	2	2	2	3	2	3	1	2	2	2	2	3	1	1	2	2	1	1
6	16	2	1	3	2	3	23	30	20	6	25	6	2	3	2	2	2	3	1	2	1	1	1	1	1	1	2	1	2	2	1	1	1	2	2	1	2	1	1	2	2	2	2	1	1	2	3	1	2
6	16	1	1	3	1	4	23	15	1	6	30	6	1	4	3	1	1	1	1	1	1	1	1	1	1	1	3	1	2	2	1	1	2	2	2	1	3	1	2	1	2	1	2	1	1	1	3	1	2
6	16	2	1	2	1	4	23	0	2	6	10	7	2	3	2	1	1	1	1	1	3	1	1	1	1	1	3	1	2	3	1	1	2	1	3	1	3	1	1	3	2	1	3	1	1	3	3	1	2
6	16	1	1	1	1	1	23	0	15	6	25	7	1	1	1	1	1	1	1	1	1	1	1	1	1	1	3	1	1	3	1	1	3	1	3	1	1	1	1	3	1	1	3	1	1	3	3	1	3
6	17	2	1	3	2	3	23	30	15	6	30	7	2	3	3	1	1	2	1	1	1	1	1	1	1	1	3	1	2	3	1	1	2	1	2	1	3	1	1	2	1	1	3	1	1	2	3	1	3
6	16	1	1	2	3	4	23	20	15	6	30	7	2	2	3	1	1	3	3	3	1	1	2	1	1	1	1	1	2	2	1	1	2	1	3	1	2	2	1	2	1	1	3	2	1	3	2	1	1
6	17	1	1	3	1	5	24	30	30	6	30	6	4	4	3	4	1	1	1	1	1	1	1	1	1	1	3	1	1	3	1	1	2	1	3	1	3	2	1	2	1	1	3	1	1	3	2	1	3
6	16	1	1	3	3	2	23	30	2	5	0	5	1	4	1	1	1	1	1	2	1	1	1	1	1	1	3	1	1	3	1	1	3	1	3	1	3	1	1	1	1	3	1	1	1	2	1	1	1
6	16	1	1	2	1	3	23	40	10	6	0	6	2	1	1	1	1	1	1	1	1	1	1	1	1	1	3	1	1	3	2	1	2	1	3	1	3	1	1	3	1	1	2	1	1	3	2	1	1
6	16	1	1	3	3	3	23	30	40	6	30	5	3	4	4	4	3	1	1	1	1	3	1	1	1	1	2	1	1	2	1	1	2	3	2	1	2	1	1	2	1	3	2	1	1	1	1	1	1
6	15	2	1	3	1	3	0	0	15	6	40	7	2	3	2	2	1	1	1	1	1	1	2	1	1	2	2	2	1	3	1	2	2	2	3	2	3	1	1	2	2	1	2	1	1	3	3	1	3
6	16	2	1	3	2	4	24	0	5	6	18	9	1	1	1	1	1	1	1	1	4	1	1	1	1	1	3	1	1	3	1	1	3	1	3	1	3	2	1	3	1	1	3	1	1	3	2	1	3
6	16	2	1	2	1	2	23	0	2	6	0	6	2	2	2	1	1	1	1	1	2	1	1	1	1	1	3	1	1	2	1	1	3	1	3	1	3	1	1	2	1	1	3	1	1	3	3	1	1
6	16	2	1	3	1	2	0	30	5	6	30	6	1	3	1	1	1	1	3	1	1	1	1	1	1	1	3	1	1	3	1	1	2	1	3	1	3	1	1	2	1	1	3	1	1	2	3	1	1
6	15	2	1	3	2	4	25	0	2	6	0	5	1	4	4	1	1	1	1	1	1	1	1	1	1	1	2	1	3	1	3	2	2	2	1	3	3	1	3	1	3	3	1	1	1	2	2	1	2
6	16	2	1	2	1	2	23	0	15	6	20	7	2	3	2	2	1	1	1	1	3	2	1	1	1	1	1	1	1	3	1	2	2	1	2	3	1	2	2	3	3	2	1	1	2	3	1	3	1
6	16	1	1	2	1	2	23	30	20	6	30	7	2	1	1	1	1	1	1	1	1	1	1	1	1	1	2	1	1	2	1	1	2	1	3	1	3	1	1	2	1	1	3	1	1	2	2	1	1
6	15	2	1	3	3	4	23	30	20	6	15	6	3	4	4	3	3	2	3	1	2	2	1	2	1	3	3	3	3	3	3	2	3	3	2	3	1	2	1	3	3	2	2	1	1	2	3	1	2
6	16	1	1	2	2	4	23	0	30	6	0	7	3	4	3	2	2	3	2	1	3	3	3	1	1	1	3	2	1	2	1	2	3	2	3	2	3	2	2	2	3	2	3	1	1	3	2	1	2
6	16	1	1	2	1	3	23	0	1	7	0	7	2	3	3	1	2	1	1	2	1	3	1	1	1	1	3	2	1	3	2	1	3	3	3	2	3	2	2	3	3	3	3	1	2	2	3	1	3
6	17	2	2	3	1	4	23	45	5	6	30	7	2	3	2	1	1	1	1	1	3	1	2	1	1	2	3	2	1	2	3	2	2	3	2	2	1	1	2	1	2	3	3	1	1	3	3	1	2
6	16	2	1	2	1	3	22	30	20	6	0	7	1	2	2	1	1	1	1	1	1	1	1	1	1	1	2	1	1	3	1	2	2	1	2	1	2	1	1	2	1	2	2	1	1	2	2	1	3
6	16	1	1	3	3	3	22	0	3	5	30	8	1	2	2	1	1	1	1	1	1	1	1	1	1	1	2	1	1	3	1	1	3	1	2	1	3	1	1	2	1	1	2	2	1	2	2	3	2
6	16	2	1	2	2	3	0	30	5	6	15	5	3	4	3	2	2	1	1	1	1	1	1	1	1	2	3	1	1	3	1	1	3	2	3	2	3	1	1	1	2	2	3	1	2	3	3	1	3
6	15	2	1	1	1	3	0	30	10	6	30	6	2	3	2	1	1	1	1	1	3	1	1	1	1	1	3	1	2	3	1	3	3	1	3	1	3	1	1	2	1	1	3	1	1	3	3	1	3
6	15	2	1	2	2	4	0	35	2	5	35	5	2	4	1	1	4	1	1	1	1	1	1	1	1	1	2	1	1	3	1	1	2	1	3	1	3	1	1	2	1	1	2	1	2	3	3	1	2
6	16	2	1	2	1	5	23	30	20	6	25	6	4	4	2	3	4	1	3	3	3	1	4	1	1	1	2	1	3	2	1	2	2	2	2	1	2	2	3	2	1	1	2	1	1	2	3	1	2
6	15	2	1	3	1	4	23	10	15	6	10	7	2	2	2	1	1	1	1	1	1	1	1	1	1	1	3	2	1	2	1	1	3	1	3	1	3	1	1	2	2	1	3	1	1	2	3	1	3
6	16	2	1	2	1	3	23	30	5	6	30	7	1	3	2	1	1	1	1	1	1	1	1	1	1	1	3	1	2	3	2	1	3	2	3	2	3	1	2	3	2	2	3	1	1	3	2	1	2
6	16	1	1	2	1	3	22	45	5	6	0	7	1	2	2	1	1	1	1	1	1	1	1	1	1	1	3	1	1	2	1	1	2	1	3	1	3	2	1	3	1	2	3	1	1	3	3	1	3
6	15	2	1	1	2	4	23	0	30	6	35	6	2	4	2	1	1	1	1	1	1	1	1	1	1	1	3	1	1	3	1	1	3	2	3	1	3	2	2	1	2	2	3	1	1	3	2	3	1
6	16	1	1	3	1	3	0	0	6	6	0	6	2	3	2	1	1	1	1	1	3	1	2	1	1	3	2	2	2	2	1	1	3	2	3	1	3	1	2	2	2	2	3	1	1	2	2	1	3
6	16	1	1	4	2	2	23	45	20	6	20	6	3	4	2	1	1	1	3	1	3	2	3	1	1	1	2	1	1	2	1	2	3	2	2	1	2	3	1	1	2	1	1	1	1	2	3	1	1
6	16	1	1	1	1	2	23	0	60	6	0	6	2	2	2	2	1	1	1	1	1	1	1	1	1	1	2	1	1	2	1	1	1	2	2	1	3	1	1	2	2	1	3	1	1	2	2	1	2
6	16	1	1	4	3	4	27	0	30	6	30	2	4	4	4	4	4	4	4	4	4	4	4	4	4	4	3	3	1	3	3	3	2	3	3	3	1	1	3	1	3	3	1	1	3	1	1	1	3
6	16	1	1	2	1	1	23	0	10	6	0	6.5	1	1	1	1	1	1	1	1	1	1	1	1	1	1	3	1	1	3	1	1	3	1	3	1	3	1	1	3	1	1	3	1	1	3	3	1	1
6	16	1	1	3	1	3	23	0	10	6	10	6	2	2	2	1	1	1	1	1	1	1	2	1	1	1	3	1	1	3	1	1	2	1	3	1	3	2	1	3	1	2	3	1	1	3	3	1	2
6	15	2	1	3	2	2	23	40	20	6	20	6	2	3	2	2	1	1	1	1	1	1	1	1	1	3	2	1	1	2	1	1	2	1	2	1	3	1	1	1	1	2	2	1	1	2	2	1	2
6	16	2	1	3	2	4	23	45	30	6	0	6	3	4	3	3	1	1	1	1	2	1	1	1	1	1	3	3	1	2	2	1	2	2	2	1	3	1	1	2	3	2	2	1	1	2	2	1	2
6	15	2	1	2	2	3	22	30	20	6	0	6	2	3	2	1	1	1	1	1	1	1	1	1	1	1	3	1	2	3	1	1	2	2	3	2	3	1	1	2	2	2	2	1	1	3	3	1	2
6	15	1	1	2	2	4	22	0	10	6	0	7	3	3	1	1	1	1	1	1	2	2	1	1	1	1	3	1	1	2	1	1	2	1	3	1	3	3	1	2	1	1	2	1	1	3	3	1	3
6	15	2	1	3	1	3	23	30	10	6	0	6.5	1	1	1	1	1	1	1	1	1	1	1	1	1	1	3	1	1	2	1	1	2	1	2	1	3	2	1	2	2	1	2	1	1	2	2	1	2
6	15	1	1	3	3	4	23	30	30	6	30	6	2	4	4	2	1	1	3	1	4	1	1	1	1	1	2	1	1	1	1	1	2	2	2	1	3	1	1	1	2	3	1	1	1	2	3	1	3
6	16	1	1	2	2	3	23	0	10	6	10	7	3	1	3	1	1	1	1	1	1	2	1	1	1	1	2	1	1	2	1	2	2	1	2	1	2	1	1	1	2	1	3	1	1	2	2	1	2
6	15	2	1	2	2	4	24	30	5	6	15	6	2	4	3	2	2	1	1	2	2	1	2	1	1	1	2	1	1	3	1	2	2	2	2	1	2	1	2	2	1	2	2	1	1	2	3	3	1
6	16	2	1	3	3	4	0	30	1	6	15	6	1	2	4	1	1	1	1	1	1	1	1	1	1	1	2	1	2	3	1	1	2	2	3	1	3	1	2	2	3	3	2	1	1	1	2	3	2
6	16	1	1	4	3	3	0	30	20	6	30	6	3	2	2	2	1	1	1	1	1	1	1	1	1	3	3	2	1	2	1	1	2	1	2	1	3	2	1	2	2	1	3	1	1	2	3	1	2
6	16	1	1	3	2	3	23	0	10	5	55	7	2	4	2	1	1	1	1	1	1	1	1	1	1	1	2	1	1	1	1	2	2	1	1	1	3	1	1	1	2	2	1	1	1	2	2	1	1
6	15	1	1	3	1	4	23	0	10	5	30	7	2	2	2	1	1	1	1	2	3	2	1	1	1	1	2	1	2	3	1	3	2	2	2	3	3	1	1	2	3	2	2	1	1	2	3	1	2
6	16	2	1	3	1	3	23	15	15	6	30	7	2	2	1	1	1	1	1	1	1	1	1	1	1	1	3	1	1	1	1	2	3	1	3	1	3	2	2	3	1	2	3	1	1	3	2	1	1
6	16	1	1	3	2	3	23	40	0	5	30	5	3	3	3	1	1	1	1	1	4	2	3	1	1	1	3	2	2	3	2	2	3	2	3	1	2	1	1	3	3	3	2	1	1	3	2	1	3
6	15	1	1	3	1	3	22	30	2	6	30	8	2	1	1	1	1	1	1	1	4	1	1	1	1	1	2	1	1	2	1	2	2	2	2	2	3	2	1	1	1	1	2	1	1	3	3	1	2
6	15	1	1	4	1	3	22	30	60	6	10	8	2	3	2	4	1	4	1	1	3	1	1	1	1	1	3	2	2	3	1	1	3	2	3	1	3	1	1	2	2	2	2	1	1	3	2	1	1
6	16	1	1	3	1	3	0	0	30	6	20	6	3	3	3	2	2	2	2	1	2	1	1	2	1	2	2	2	2	2	1	2	2	1	2	2	2	2	1	2	2	2	2	1	1	1	2	1	2
6	16	1	1	3	2	2	0	30	5	6	30	6	2	4	2	1	2	1	1	1	1	1	1	1	1	1	2	1	1	2	1	2	2	2	3	1	3	1	1	3	2	2	2	1	1	2	2	1	1
6	16	1	1	3	1	3	22	30	20	6	0	7	2	4	1	1	1	1	1	1	1	1	1	1	1	1	3	1	1	3	1	1	3	1	3	1	3	1	1	3	1	2	3	1	1	2	3	1	2
6	16	2	1	3	4	3	23	40	8	6	5	7	2	3	2	1	1	1	1	1	1	1	1	1	1	1	3	1	2	2	1	2	2	1	3	1	3	1	2	2	2	1	3	2	2	3	3	1	3
6	16	2	1	3	1	4	23	0	30	6	30	7	2	1	2	1	1	1	1	1	2	1	1	1	1	1	2	1	1	2	1	2	1	1	2	1	3	1	1	1	2	2	2	1	1	2	2	1	3
6	16	2	1	3	1	3	23	45	5	6	20	7	2	3	3	1	1	2	1	1	2	2	1	2	1	2	2	1	1	2	1	1	2	1	3	1	3	2	1	2	1	2	3	1	2	3	2	1	2
6	15	1	1	1	3	1	23	45	5	6	15	6	1	4	2	1	1	3	1	1	3	1	1	1	1	1	3	1	3	2	3	2	2	2	2	3	3	2	2	2	3	3	2	1	1	2	2	1	3
6	16	1	1	2	2	4	23	0	30	6	35	6	3	3	3	2	2	2	2	3	1	1	2	1	1	2	2	2	1	2	3	2	1	2	3	2	2	2	2	1	2	2	3	1	2	3	2	1	2
6	16	2	1	3	2	4	23	50	15	6	0	5.5	1	4	3	1	1	1	1	1	1	1	1	1	1	1	3	1	2	3	1	1	2	1	3	1	3	1	1	1	3	2	3	1	1	2	2	1	2
6	16	2	1	2	2	3	23	0	10	6	10	7	2	3	2	2	1	1	1	1	2	1	1	1	1	1	2	1	1	3	1	2	3	1	3	1	3	1	1	2	2	1	3	1	1	2	3	1	2
6	16	1	1	2	1	2	23	0	10	6	30	6.5	1	2	2	1	1	1	1	1	1	1	1	1	1	1	2	1	1	2	1	1	2	1	2	2	2	2	1	2	1	1	3	1	1	2	3	1	3
6	15	2	1	2	2	4	23	15	5	6	5	5	2	4	3	1	1	1	1	1	3	1	1	1	1	3	3	2	1	3	2	1	1	2	2	1	3	1	1	2	3	2	3	1	1	2	2	1	3
6	16	2	1	3	3	3	0	0	10	6	15	6	3	4	2	1	1	1	1	1	1	1	1	1	1	1	2	1	1	3	1	1	3	1	2	1	3	2	1	2	2	2	3	1	1	3	3	1	1
6	16	2	1	2	2	2	0	0	5	6	40	6	2	3	2	3	2	2	1	1	1	1	1	1	1	1	3	1	1	2	1	2	3	2	2	1	3	1	1	2	1	2	3	1	1	2	3	1	2
6	17	1	1	2	2	2	23	20	5	6	18	7	3	4	3	1	1	1	1	1	2	1	1	1	1	1	2	2	1	2	3	2	2	2	3	1	3	3	1	2	2	3	2	1	1	2	1	1	2
6	16	1	1	2	1	3	22	30	20	6	0	6	1	2	1	1	1	1	1	1	1	1	1	1	1	1	1	1	1	1	1	3	3	1	1	1	2	1	1	1	1	1	1	1	1	1	3	1	2
6	17	1	1	2	4	2	25	30	20	6	15	4	3	4	2	1	1	1	1	1	1	1	1	1	1	1	2	1	1	2	2	2	1	1	2	2	3	2	1	2	1	1	3	1	1	2	2	1	1
6	16	1	1	3	2	1	22	30	15	6	5	8	2	3	3	1	1	1	1	1	1	1	1	1	1	1	3	2	1	2	1	3	2	3	3	1	3	2	1	2	1	1	1	1	1	2	3	1	1
6	16	2	1	2	2	4	23	0	10	6	20	7	2	3	2	1	1	1	1	1	1	1	2	1	1	1	3	3	1	3	1	1	2	1	3	1	3	1	3	2	2	1	3	1	1	3	2	1	1
6	16	1	1	3	3	2	22	30	15	6	0	7.5	2	3	1	1	1	1	1	1	1	1	1	1	1	1	3	1	1	2	1	1	2	1	2	1	3	2	1	2	1	1	2	1	1	3	3	1	2
6	16	1	1	2	1	4	23	30	15	6	10	6.5	2	4	1	2	1	3	3	1	1	1	1	1	1	1	2	1	1	3	1	2	2	1	3	1	3	1	1	2	2	1	3	1	1	3	2	1	1
6	15	1	1	3	2	3	23	30	2	6	20	6	2	3	2	1	1	1	2	1	1	1	1	1	1	1	2	2	1	3	1	2	2	1	2	1	2	2	1	2	2	1	2	1	1	3	2	1	2
6	15	2	1	3	1	3	23	30	10	6	40	6	1	1	2	1	1	1	1	1	2	1	1	1	1	1	3	1	1	3	1	1	2	1	2	1	2	2	1	2	1	1	2	1	1	2	2	1	2
6	17	2	1	2	2	3	23	0	30	6	15	7	2	4	2	2	4	1	1	1	1	3	2	1	1	3	3	2	1	2	2	1	2	2	2	1	3	1	1	1	3	3	3	1	1	3	2	1	1
6	15	2	1	3	1	3	23	0	5	6	30	6	3	3	2	1	1	1	1	1	3	1	1	1	1	2	3	1	1	2	1	1	1	2	3	1	3	1	1	2	1	2	2	1	1	3	2	1	1
6	15	1	1	2	3	2	22	35		6	10	7	1	1	2	1	1	1	1	1	1	1	1	1	1	1	3	1	1	3	2	1	3	1	3	1	3	1	1	1	1	1	3	1	1	3	3	1	1
6	16	2	1	2	3	3	24	0	20	6	25	5	3	3	3	3	1	1	1	1	1	2	2	1	1	1	3	1	1	3	1	2	3	1	3	1	2	1	1	2	1	1	3	2	1	3	2	1	2
6	16	1	1		1	3	23	0	10	6	0	7	2	4	3	2	1	1	1	1	1	1	1	1	1	1	2	1	2	2	1	1	3	1	2	1	3	1	1	2	2	3	2	1	1	3	2	1	3
6	16	1	1	1	3	4	23		60	7	0	7	3	4	2	4	1	1	1	1	1	1	1	1	1	1	3	1	1	3	2	3	3	3	3	2	2	1	2	1	2	2	3	1	1	3	2	1	2
6	17	1	1	3	2	2	22	45	15	6	0	7.5	2	3	2	1	3	1	1	1	3	3	2	1	1	1	2	1	2	2	1	2	2	2	2	1	2	1	1	2	1	1	1	2	1	2	3	1	2
6	16	2	1	3	2	3	23	40	10	7	0	6	2	3	2	2	1	2	1	1	2	1	3	1	1	1	3	2	1	3	2	1	3	2	3	1	3	1	2	2	2	2	3	1	1	3	3	1	3
6	16	1	1	2	1	2	23	20	5	6	30	7	2	3	2	1	1	1	1	2	1	1	1	3	1	1	3	2	1	3	1	2	3	2	3	1	3	2	2	3	1	1	3	1	1	3	3	1	1
6	16	1	2	2	2	2	23	0	15	6	50	8	1	1	1	1	1	1	1	1	1	1	1	1	1	1	1	1	1	3	1	2	2	1	2	1	3	2	1	3	2	2	3	1	1	2	3	1	2
6	16	1	1	3	2	3	0	15	10	6	30	6	2	2	2	1	1	1	1	1	3	1	1	1	1	1	2	1	1	3	1	3	2	2	3	2	3	1	2	2	1	3	3	1	1	3	2	1	3
6	16	2	1	2	2	4	23	30	5	6	10	6	1	3	2	1	3	2	1	1	2	1	3	1	1	1	3	2	3	3	2	1	2	1	3	2	3	2	1	3	3	2	3	1	1	3	3	1	3
6	16	2	1	3	1	3	23	30	3	6	20	6	1	4	2	1	1	1	1	1	1	1	1	1	1	1	2	1	2	2	1	1	2	2	3	1	2	1	1	2	2	1	2	1	1	2	2	1	1
6	15	1	1	3	1	3	23	15	5	6	15	6	1	2	2	1	1	1	1	1	2	1	1	1	1	1	3	2	1	3	1	1	3	1	3	1	3	1	1	2	2	1	3	2	2	3	2	1	3
6	15	2	1	1	1	2	0	30	1	6	0	5	1	3	2	1	1	1	1	1	1	1	1	1	1	1	3	1	2	3	1	1	3	1	3	1	3	2	1	2	2	1	3	1	1	3	3	1	3
6	15	1	1	3	3	3	22	45	20	6	24	5	1	1	2	1	4	1	1	1	1	1	1	1	1	1	2	1	1	3	1	1	3	1	2	1	1	1	1	2	2	1	3	1	1	2	2	1	1
6	15	2	1	2	2	3	23	45	120	6	50	6	3	3	2	4	1	3	1	1	1	1	1	1	1	3	3	1	1	3	1	2	3	1	3	1	3	1	1	2	2	1	2	1	1	3	3	1	2
6	16	2	1	3	2	4	23	45	15	6	5	5	1	2	3	1	1	1	1	1	1	1	2	1	1	1	3	1	2	1	2	2	3	2	2	2	3	1	2	1	1	3	2	2	1	3	2	1	1
6	15	1	1	3	2	4	23	0	30	5	40	6	3	3	2	1	1	1	1	3	2	1	1	1	1	1	2	2	1	2	1	2	1	2	1	1	2	1	1	1	2	2	1	1	1	1	2	1	2
6	16	2	1	2	1	1	23	30	10	6	30	8	2	2	1	2	1	2	1	1	2	2	1	1	1	1	3	1	1	2	1	3	3	3	3	2	3	1	1	2	1	3	3	1	1	3	2	1	2
6	17	2	1	2	1	4	0	30	5	6	0	5.5	4	3	2	1	1	1	1	1	2	1	1	1	1	1	3	2	2	2	2	1	3	2	3	2	3	2	1	2	2	2	2	2	1	3	2	1	2
6	15	2	1	3	1	4	22	15	2	6	10	7	1	4	3	1	1	1	1	1	1	1	1	1	1	1	2	1	1	3	2	1	2	2	2	1	3	1	2	2	3	1	2	1	1	2	2	1	2
6	16	1	1	2	1	2	22	30	5	5	30	6.5	1	2	1	1	1	1	1	1	1	1	1	1	1	1	3	1	1	3	1	1	2	1	3	1	3	1	1	3	1	1	3	1	1	3	3	1	3
6	16	2	1	3	2	5	0	30	30	6	30	6	2	4	4	3	3	3	1	1	1	1	3	3	1	3	2	2	3	3	2	1	2	2	2	2	3	1	1	1	1	2	2	1	1	2	2	1	1
6	16	1	1	3	2	3	23	0	10	6	50	7	1	3	2	1	1	1	1	2	1	1	1	1	1	1	3	1	1	2	1	1	3	2	2	1	3	1	1	3	2	2	1	1	1	2	3	1	3
6	16	1	1	3	2	4	24	0	10	6	15	8	2	4	4	2	3	2	2	2	3	1	2	2	1	1	2	2	2	2	2	3	2	3	2	2	2	3	2	3	3	2	2	3	2	2	2	2	1
6	16	2	1	1	1	4	23	30	30	6	45	6	2	3	2	4	2	3	4	1	3	3	2	1	1	2	3	1	1	3	1	1	3	3	3	2	3	1	1	2	1	3	3	1	1	3	3	1	2
6	16	1	1	3	2	4	24	30	5	5	50	5.3	2	4	3	1	1	1	1	1	1	1	1	1	1	1	3	1	2	3	1	1	3	1	3	1	3	1	1	3	2	3	3	1	1	3	3	1	3
6	16	2	1	3	1	4	23	20	15	6	30	6	1	2	1	1	1	1	1	1	1	1	1	1	1	1	3	1	1	3	2	1	3	1	3	1	3	2	1	2	2	3	3	1	1	2	3	1	2
6	15	1	1	2	2	4	22	30	10	6	30	8	1	2	2	1	1	1	1	1	1	1	1	1	1	1	2	1	1	3	1	1	3	1	2	1	3	1	1	2	2	1	3	1	1	2	2	1	2
6	16	1	1	3	2	3	23	30	10	6	20	6	2	3	3	1	1	1	1	1	1	1	1	1	1	1	2	1	1	1	2	2	2	2	2	2	3	2	1	2	1	2	2	1	1	2	2	1	1
6	16	1	1	3	2	3	0	30	1	6	40	6	2	3	3	1	1	1	1	1	1	1	1	1	1	1	2	3	2	2	2	2	2	2	2	2	2	2	2	2	3	2	2	1	2	2	2	1	2
6	16	2	1	3	1	2	0	0	10	6	50	6.5	3	4	3	1	1	1	1	1	2	1	1	1	1	1	3	1	1	3	1	3	3	1	3	1	3	1	1	2	2	1	3	1	1	3	3	1	1
6	16	2	1	3	3	3	24	0	40	6	30	3	2	3	2	2	1	2	2	1	1	1	1	1	1	1	2	1	1	2	1	2	2	1	2	2	2	1	2	2	2	2	2	1	1	2	2	1	2
6	16	2	1	2	2	3	24	10	3	6	30	6	4	4	3	2	3	1	3	1	3	1	1	1	1	4	3	1	2	2	2	2	2	3	2	2	3	2	2	2	2	2	3	1	1	2	3	1	2
6	16	1	1	1	1	3	23	0	15	6	30	7.5	2	1	2	1	1	1	1	1	1	1	1	1	1	1	1	1	2	2	1	1	2	1	2	1	3	2	1	2	2	1	1	1	1	2	2	1	2
6	17	1	1	3	1	3	0	30	2	6	25	5	2	2	2	1	1	1	1	1	1	1	2	1	1	1	3	1	1	2	1	2	3	2	3	1	2	2	1	2	1	1	3	1	1	3	3	1	2
6	15	2	1	3	3	4	23	30	30	6	45	6.5	3	4	4	2	3	4	2	2	3	2	1	3	1	2	3	3	2	2	1	3	3	3	3	2	3	2	2	1	2	2	3	1	2	3	3	1	2
6	16	1	1	3	1	3	23	0	10	6	15	7	2	2	2	1	1	1	1	1	1	1	2	1	1	1	2	1	1	2	1	1	1	1	2	1	2	1	1	1	1	1	2	1	1	2	1	1	1
6	15	1	1	2	1	4	23	0	2	6	30	7.5	1	1	1	1	1	1	1	1	1	1	1	1	1	1	3	2	1	2	1	1	2	1	3	1	3	1	1	2	1	2	3	1	1	3	2	1	2
6	16	1	1	3	1	3	23	0	10	6	10	6	2	2	2	2	3	1	1	1	1	1	2	2	1	1	2	1	1	2	1	1	3	1	3	1	3	1	1	2	1	1	2	1	1	3	3	1	2
6	15	2	1	2	1	2	24	30	10	6	30	5	1	3	2	1	1	1	1	1	1	1	1	1	1	1	3	2	2	3	2	1	2	2	3	2	3	2	2	2	2	2	3	1	1	3	2	1	3
6	15	1	1	3	1	4	23	30	10	6	30	6	3	1	2	1	1	1	1	1	1	1	1	1	1	1	3	1	1	2	1	1	2	1	3	1	3	1	1	2	1	2	3	1	1	3	2	1	1
6	16	2	1	2	1	2	23	50	10	8	20	8.5	2	2	2	1	1	1	1	1	1	1	2	1	1	1	3	1	1	3	1	1	3	1	3	1	3	1	1	3	1	1	3	1	1	3	2	1	3
6	16	2	1	2	1	4	23	30	5	6	15	6	2	3	3	1	1	1	1	1	1	1	2	1	1	2	3	1	1	2	1	1	2	1	3	1	3	1	1	2	2	2	3	1	1	3	2	1	1
6	16	1	1	3	2	3	24	0	15	6	15	6.5	3	4	3	3	2	1	2	2	1	1	2	2	1	1	2	1	1	2	1	1	2	1	3	2	2	2	2	2	2	2	2	1	2	2	2	1	2
6	15	2	1	2	1	3	23	50	5	6	0	6	1	3	2	1	1	1	1	1	1	1	1	1	1	1	3	1	1	3	1	1	1	1	3	1	1	1	1	2	1	1	3	1	3	3	2	1	3
6	16	2	1	3	1	3	23	0	10	6	30	7	2	4	2	1	1	1	1	1	2	1	1	1	1	1	3	2	1	2	1	1	2	2	2	2	3	2	1	1	2	2	2	1	1	2	2	3	3
6	16	1	1	4	1	4	23	50	1	6	25	6.5	2	4	3	1	1	1	1	1	1	1	2	1	1	1	3	1	1	3	1	1	3	1	2	1	3	2	1	2	2	2	2	1	1	2	3	1	3
6	16	1	1	3	1	3	24	30	1	6	25	6	1	3	2	1	1	1	1	1	1	1	1	1	1	1	3	2	1	2	1	1	3	1	2	1	3	2	1	2	2	1	3	1	1	2	2	1	3
6	15	2	1	2	2	3	24	0	10	6	20	6	2	3	2	1	1	1	1	1	3	1	1	1	1	1	2	1	2	3	2	2	2	2	2	1	3	1	1	2	2	2	3	1	1	2	2	1	1
6	15	1	1	3	1	3	22	50	20	6	10	6	2	2	2	1	1	1	1	1	1	1	1	1	1	1	2	2	1	2	1	1	2	1	2	1	3	1	1	2	2	2	2	1	1	2	3	1	3
6	16	2	1	3	1	3	0	30	5	6	20	5	3	4	4	1	1	1	2	1	4	1	1	1	1	1	2	1	1	1	2	1	1	1	2	1	3	2	1	2	2	2	2	1	1	2	2	1	2
6	17	2	1	2	1	4	23	30	15	6	15	7	2	3	2	1	1	1	1	2	1	1	2	1	1	1	3	1	1	3	1	1	2	1	3	1	3	1	1	3	1	1	3	1	1	3	3	1	3
6	16	2	1	3	2	2	25	30	5	6	30	5	3	3	2	3	3	1	1	1	1	1	3	3	1	2	2	1	2	3	2	1	2	3	3	1	3	1	1	1	2	1	2	1	1	3	2	1	3
6	17	1	1	3	1	3	23	0	5	6	25	7	1	3	2	1	1	2	1	1	1	1	1	1	1	1	2	2	2	2	1	1	2	2	3	1	3	1	1	2	2	2	3	1	1	3	2	1	2
6	16	1	1	3	1	3	0	30	5	6	25	6	3	3	2	1	1	1	1	1	3	1	1	1	1	1	3	1	1	2	1	3	2	2	3	1	3	1	2	2	1	1	2	1	1	3	3	1	2
6	15	2	1	1	1	3	23	30	5	6	30	7	1	2	2	1	1	2	1	1	1	1	1	1	1	1	3	1	1	3	1	2	3	1	3	1	3	1	1	2	2	2	3	1	1	2	2	1	3
6	16	1	1	3	1	1	23	30	10	6	20	7	2	2	2	1	1	2	1	1	2	1	2	1	1	1	2	1	1	3	1	2	3	1	2	2	2	1	1	2	2	1	3	1	1	3	3	1	3
6	16	1	1	2	3	3	0	20	10	6	0	5	4	4	4	3	2	2	2	2	1	1	3	2	1	4	2	3	2	2	3	3	2	3	3	3	2	2	3	1	3	3	3	3	2	3	3	1	1
6	16	1	1	3	1	4	0	0	15	6	25	6	3	4	3	2	1	1	2	2	4	1	1	1	1	1	3	2	2	2	1	2	2	1	3	1	3	1	1	1	2	2	2	1	1	2	2	1	2
6	16	1	1	3	2	4	24	30	20	6	35	5	3	4	3	3	1	1	1	1	1	1	1	1	1	1	3	2	1	2	1	2	1	1	3	2	3	2	1	1	3	2	2	1	1	1	2	1	2
6	16	2	1	2	1	3	22	30	20	6	30	7	2	3	3	2	3	2	2	1	3	1	2	1	1	1	2	2	2	2	1	1	3	2	3	2	3	1	2	2	2	2	3	1	1	2	3	1	2
6	15	2	1	3	1	3	22	30	6	6	25	6	2	4	2	1	2	2	1	2	3	1	1	1	1	1	2	1	1	2	1	1	2	2	3	1	3	1	1	2	1	3	2	1	1	2	2	1	1
6	17	1	1	3	1	5	23	30	10	6	0	5.5	2	4	4	3	2	2	2	1	1	1	3	1	1	3	3	2	1	2	3	2	2	1	3	1	3	2	1	2	2	2	3	1	1	3	2	1	2
6	15	2	1	3	1	3	23	50	10	6	30	6.5	2	3	2	1	1	1	1	1	1	1	3	1	1	1	3	1	1	2	1	1	2	1	2	1	3	2	1	2	1	1	3	1	1	2	2	1	3
6	15	2	1	3	2	3	23	30	10	6	0	6	2	3	3	2	1	1	1	1	3	1	1	1	1	1	3	1	2	2	2	1	2	2	3	2	3	1	2	2	2	3	3	1	1	3	3	1	2
6	15	1	1	3	2	1	22	0	10	6	30	8	1	1	3	1	1	1	1	1	1	1	1	1	1	1	3	1	1	2	1	2	3	1	3	1	3	1	1	2	1	1	3	1	1	2	3	1	1
6	16	2	1	3	1	3	23	30	10	6	0	6	2	3	2	1	1	1	1	1	1	1	2	1	1	1	3	1	1	3	1	1	3	1	3	1	3	1	1	2	1	1	3	1	1	3	3	1	2
6	17	1	1	3	2	3	0	15	10	6	10	6	3	3	2	1	1	1	1	1	1	1	1	1	1	1	2	1	1	2	1	1	2	1	2	1	3	1	1	2	1	2	2	1	1	2	2	1	1
6	16	1	1	3	1	3	23	20	20	6	20	6	2	3	3	2	1	3	1	1	2	1	2	1	1	1	2	1	1	2	1	2	2	1	3	1	3	2	1	2	1	1	2	1	2	2	2	1	2
6	16	1	1	3	1	4	23	30	5	6	5	7	2	3	2	2	1	1	1	1	1	1	1	1	1	1	2	1	1	2	1	1	2	1	2	1	3	1	1	1	1	1	2	1	1	2	2	3	2
6	16	1	1	3	2	3	23	30	30	6	20	5	3	4	3	3	1	1	1	1	3	2	2	2	1	4	3	2	1	3	1	1	3	2	3	1	3	1	1	2	2	3	3	1	1	3	2	1	2
6	15	1	1	2	1	3	23	0	15	6	10	7	2	2	2	1	1	1	1	1	1	1	1	1	1	1	3	1	1	2	1	1	1	1	2	1	3	1	1	2	1	1	3	1	1	2	2	1	2
6	16	1	1	1	1	3	24	0	10	5	30	5	2	4	1	1	1	1	1	1	1	1	1	1	1	1	3	1	1	3	1	1	1	3	3	1	3	3	2	3	2	1	3	1	1	2	2	1	2
6	15	2	1	2	3	3	0	0	5	6	30	6.5	2	4	3	1	1	1	1	1	3	2	1	1	1	1	2	2	2	2	1	2	2	2	2	1	3	2	1	2	2	2	2	1	1	1	2	1	1
6	15	2	1	2	2	2	24	0	5	6	0	5	2	3	2	1	3	3	4	1	1	1	2	1	1	3	3	1	2	3	1	2	2	2	2	1	3	1	1	2	1	3	3	1	1	3	2	1	1
6	16	1	1	1	1	3	23	30	15	6	30	5	2	2	2	1	2	1	1	1	2	1	1	1	2	1	2	1	1	2	1	1	2	1	2	1	3	1	1	2	1	2	2	1	1	3	3	1	3
6	16	2	1	2	1	3	23	0	5	6	20	6.2	2	2	2	1	2	1	1	1	2	1	1	1	1	2	3	2	2	3	1	2	2	1	3	1	3	1	1	2	2	2	3	1	1	3	2	1	3
6	17	2	1	3	3	4	24	0	20	6	0	5	2	4	3	1	1	1	1	1	1	1	1	1	1	1	3	1	1	2	2	2	2	2	3	1	3	1	2	1	1	2	3	1	1	2	2	1	3
5	13	2	1	2	1	4	22	45	30	6	0	7	2	3	2	2	2	2	1	1	2	1	2	1	1	1	3	1	1	3	1	1	2	1	3	1	3	2	1	2	1	2	3	1	1	3	3	1	3
5	13	2	1	3	2	2	23	10	15	6	35	7	2	3	2	2	1	1	1	1	2	1	1	1	1	1	2	1	2	2	1	1	2	1	2	2	3	2	2	2	1	2	3	2	1	3	3	1	1
5	12	1	1	3	3	4	22	40	30	6	0	7	3	4	3	2	1	2	1	3	1	3	1	1	1	3	3	2	1	3	2	2	3	1	3	2	3	1	2	1	2	1	3	3	2	3	2	1	2
5	13	1	1	2	1		23	30	30	6	0	6	2	4	2	4	3	1	1	1	1	1	1	1	1	1	3	2	3	3	2	2	3	2	3	3	3	1	2	3	1	1	3	2	1	3	3	1	1
5	12	1	1	2	2	3	23	0	3	7	0	8	2	2	2	2	1	1	1	1	2	1	2	1	1	1	2	1	2	3	2	1	2	2	3	1	3	2	1	2	1	2	3	1	1	3	2	1	2
5	13	2	1	2	1	3	23	40	5	6	10	6	2	3	2	1	1	1	1	1	2	1	2	1	1	1	2	1	1	2	1	2	2	1	2	1	3	1	1	1	2	2	2	1	1	3	2	1	2
5	14	1	1	3	3	4	23	45	10	5	55	6	1	4	3	1	1	1	1	4	1	1	1	1	1	1	3	2	1	2	1	1	3	1	2	2	3	1	1	2	2	2	3	1	1	1	2	1	2
5	14	1	1	1	1	2	21	30	20	6	30	9	1	1	1	1	1	1	1	1	1	1	1	1	1	1	2	1	1	3	1	1	3	1	3	1	3	1	1	2	1	1	3	1	1	3	3	1	3
5	13	2	1	1	2	3	22	50	15	6	0	7.5	2	4	2	1	1	1	1	2	1	3	2	1	1	1	3	2	1	3	2	1	2	2	3	2	3	2	1	2	2	2	3	1	1	3	2	1	2
5	13	2	1	2	2	3	23	0	30	6	0	8	3	2	2	3	2	1	2	1	2	1	1	1	1	1	3	2	1	2	2	1	2	1	2	1	3	3	2	2	1	1	2	1	1	2	2	1	2
5	12	2	1	2	1	3	23	15	55	6	15	6.5	2	2	2	2	1	1	1	1	1	1	2	1	1	1	3	2	1	3	1	1	1	2	3	2	3	1	1	3	1	1	3	1	1	3	3	1	3
5	14	2	1	2	1	3	23	0	10	6	0	7	1	1	1	1	1	1	1	1	1	1	1	1	1	1	3	1	1	3	1	1	3	1	3	1	3	1	1	2	1	1	3	1	1	3	3	1	3
5	12	2	1	3	2	3	22	5	15	6	0	7.5	2	3	2	3	2	2	1	1	2	1	1	1	1	1	2	1	1	2	1	1	2	1	2	1	2	1	1	2	1	2	3	2	1	2	2	1	1
5	13	1	1	2	2	3	22	0	30	5	50	7	2	2	1	2	3	1	1	3	1	3	1	2	1	1	2	2	1	2	1	1	1	1	2	2	2	1	1	1	2	1	1	1	1	1	1	1	1
5	13	2	1	3	1	1	22	0	30	6	5	7	3	4	1	3	4	1	1	1	3	1	1	1	1	1	3	1	1	3	2	1	1	1	2	1	3	2	1	2	2	3	3	1	1	2	1	3	2
5	12	2	1	2	2	5	23	0	10	6	15	6	2	3	3	1	3	1	1	1	2	1	1	1	1	1	3	1	3	3	2	2	2	3	3	1	3	2	3	2	1	3	2	1	1	2	2	1	2
5	12	2	1	2	1	3	22	10	10	5	30	7	1	3	2	1	1	1	1	1	1	1	1	1	1	1	2	2	1	3	2	1	2	1	3	1	3	2	1	2	1	1	2	1	1	3	3	1	1
5	14	2	1	3	1	4	23	0	5	8	30	8	1	2	2	1	1	1	1	1	2	2	1	1	1	1	2	1	2	3	1	2	2	1	3	1	3	1	1	2	1	3	2	1	1	2	2	1	1
5	13	2	1	3	2	3	23	10	90	6	0	7	2	4	2	4	1	2	2	1	1	1	3	2	1	1	3	1	2	2	1	3	3	2	3	1	2	1	2	2	1	2	2	1	1	2	3	1	1
5	12	1	1	2	1	4	23	0	10	6	10	6	2	3	2	1	1	1	1	1	1	1	1	1	1	1	3	2	1	2	2	1	3	1	3	1	3	1	1	2	1	2	3	2	2	3	2	1	1
5	13	2	1	3	1	4	22	40	2	6	20	9	1	2	2	1	1	1	1	1	1	1	1	1	1	1	3	1	1	3	1	1	2	1	3	1	3	1	1	3	1	1	3	1	1	3	3	1	2
5	12	2	1	3	3	4	23	0	15	6	30	7	2	3	1	1	1	1	1	1	3	1	1	1	1	1	2	1	1	2	1	1	2	1	2	1	2	1	1	1	1	1	1	2	1	2	2	1	1
5	13	2	1	1	2	2	23	0	30	6	10	7.5	3	3	1	2	2	1	1	1	2	1	1	1	1	1	3	1	1	3	1	1	3	1	3	1	3	1	1	3	1	1	3	1	1	3	3	1	3
5	13	1	1	3	1	1	22	30	10	7	0	8	1	2	2	1	1	1	1	1	1	1	1	1	1	1	2	1	1	3	1	1	2	1	3	1	3	1	1	2	1	1	2	1	1	3	2	1	1
5	12	2	1	3	2	2	22	30	8	5	30	8	2	3	2	1	1	3	1	1	2	1	1	1	1	2	3	1	1	3	1	1	2	1	3	1	3	1	1	2	1	1	3	1	1	3	3	1	3
5	12	2	1	2	1	2	23	0	10	6	30	7	2	3	2	2	1	1	1	1	4	4	1	1	1	3	2	2	1	2	2	3	2	1	2	1	3	2	1	2	2	2	3	1	1	2	1	1	2
5	13	2	1	2	1	3	23	10	5	6	10	7	1	3	2	1	1	1	1	1	1	1	1	1	1	1	3	1	1	3	1	1	2	1	3	1	3	1	1	2	1	2	3	1	1	3	3	1	1
5	13	2	1	3	2	4	23	0	20	6	0	7	1	2	2	1	1	1	1	1	2	1	1	1	1	1	2	1	1	2	1	1	2	1	3	1	3	1	1	3	1	1	3	1	1	2	2	1	1
5	13	2	1	3	1	3	22	30	10	6	20	8	2	1	1	1	1	1	1	1	1	1	1	1	1	1	2	1	1	3	1	1	2	2	2	1	3	1	2	3	1	2	3	1	1	3	3	1	3
5	12	2	1	3	1	3	23	0	5	6	30	6.5	2	3	1	1	1	1	1	1	1	1	1	1	1	1	3	1	2	3	1	1	3	1	3	1	3	1	1	1	2	2	3	1	1	2	1	1	1
5	13	1	1	2	2	3	23	45	30	6	0	6	3	4	2	2	1	2	1	1	1	1	1	1	1	3	2	1	1	2	1	1	2	1	2	1	3	2	2	2	2	1	2	1	1	2	2	1	1
5	13	2	1	2	1	3	23	30	10	6	25	7	1	2	1	1	1	1	1	1	1	1	1	1	1	1	3	1	1	3	1	1	2	1	3	1	3	1	1	3	1	1	3	1	1	3	2	1	3
5	13	1	1	3	2	2	21	16	15	5	55	9	2	2	2	1	1	1	1	1	2	1	1	1	1	1	3	1	1	2	1	1	3	1	3	1	3	2	1	2	1	1	2	1	1	3	3	1	3
5	12	2	1	2	3	3	22	30	30	6	0	7.5	2	3	3	3	2	1	1	1	3	3	2	1	1	2	2	1	1	2	1	2	2	2	2	1	2	1	1	2	1	2	2	1	1	2	2	1	1
5	13	2	1	3	1	3	23	35	10	6	55	8	1	1	1	1	1	1	2	1	1	1	1	1	1	1	2	1	2	2	2	1	1	1	2	1	2	1	1	2	2	2	2	1	1	3	1	1	1
5	12	2	1	2	1	3	22	30	30	6	25	6	2	3	2	1	3	1	1	1	1	1	1	1	1	1	3	1	3	2	2	2	2	1	3	1	2	1	1	2	2	2	3	1	1	2	2	1	2
5	13	1	1	2	1	4	22	50	10	6	0	7	2	1	1	1	1	1	1	1	1	1	2	1	1	1	2	1	1	2	1	1	2	1	3	1	3	1	1	1	1	2	3	1	1	2	2	1	1
5	14	2	1	2	3	3	23	0	20	6	0	6	3	4	4	3	1	2	1	1	4	2	3	1	1	1	2	2	1	3	3	1	2	3	2	3	3	1	2	2	3	3	2	1	1	2	2	1	2
5	13	1	1	2	1	2	23	40	15	5	50	6.5	2	3	1	3	1	1	1	1	2	1	3	1	1	1	3	1	1	2	1	1	2	1	3	1	3	1	2	2	1	2	3	1	1	3	2	1	3
5	12	1	1	1	1	1	22	30	15	6	10	8	1	2	2	1	2	1	1	1	1	1	1	1	1	1	3	1	1	3	1	1	3	1	3	1	3	1	1	2	1	2	2	1	1	3	3	1	2
5	12	2	1	2	2	2	22	15	10	6	30	9.5	2	2	2	1	1	1	1	1	1	1	2	1	1	2	3	1	1	3	1	1	2	1	3	1	3	1	1	3	1	2	3	1	1	3	3	1	2
5	13	2	1	1	1	3	22	30	30	6	15	6.5	2	3	2	2	1	1	1	1	1	1	1	1	1	1	2	2	1	3	1	2	2	1	3	1	3	1	1	2	1	1	3	1	1	3	2	1	3
5	13	2	1	3	5	5	23	0	40	6	20	7.5	2	3	2	2	1	1	1	1	1	1	4	2	1	4	3	1	2	3	1	1	1	3	3	2	3	1	3	3	1	2	3	1	1	3	3	1	2
5	12	2	1	3	5	2	23	0	45	6	30	6.5	2	4	4	2	1	3	1	1	1	1	2	3	1	2	3	2	3	3	1	3	2	3	3	2	3	1	3	1	3	3	3	2	1	3	2	1	2
5	13	2	1	3	3	2	23	0	20	6	50	8	1	1	2	1	1	1	1	1	1	4	2	1	1	1	2	1	1	2	2	1	2	1	3	2	3	2	1	2	1	1	1	2	1	3	1	1	1
5	13	2	1	3	3	4	23	30	20	6	30	7	3	4	4	3	4	3	4	4	4	4	1	1	1	1	3	3	3	3	2	1	3	3	3	3	3	1	3	3	2	2	1	2	2	3	1	1	3
5	12	2	1	2	1	2	22	30	13	6	10	7.5	3	1	1	2	1	2	1	1	1	1	1	1	1	1	2	1	1	3	1	1	2	1	3	1	3	1	1	2	1	1	3	1	1	2	2	3	2
5	13	2	1	3	1	2	22	30	20	5	40	6.5	1	2	2	1	1	1	1	1	1	1	1	1	1	1	3	1	1	2	2	2	1	1	3	1	3	1	1	3	1	1	3	1	3	2	2	1	1
5	13	2	1	3	1	3	23	0	5	5	45	6	1	3	2	1	1	2	1	1	1	1	2	1	1	1	3	2	2	2	1	1	2	2	3	1	3	2	1	2	2	3	2	1	1	2	2	1	1
5	12	2	1	1	1	1	22	0	5	6	30	8.5	2	3	1	2	1	1	1	1	4	1	1	1	1	1	2	1	1	2	1	1	1	1	2	1	3	1	1	3	1	1	2	1	1	3	3	1	2
5	12	2	1	3	2	3	23	0	10	5	30	6	3	3	2	1	2	3	1	1	2	1	1	1	1	1	3	1	1	3	1	1	3	1	2	1	3	1	2	3	2	2	2	1	1	3	2	1	3
5	13	1	1	1	1	3	22	0	30	6	20	8	4	4	1	1	1	1	1	1	1	1	1	1	1	2	3	3	1	1	2	3	3	1	3	2	2	3	1	2	1	1	3	1	1	3	3	1	3
5	12	2	1	2	1	3	22	5	5	5	50	8	2	3	2	1	1	1	1	1	1	1	3	1	1	1	3	1	1	1	1	1	2	1	3	2	3	1	1	2	2	2	3	1	1	3	3	1	1
5	14	1	1	3	4	4	24	0	3	6	30	6	3	3	2	1	3	1	1	1	1	1	2	1	1	1	2	2	2	2	2	1	2	1	2	1	3	1	1	1	2	1	2	1	2	2	1	1	1
5	13	2	1	2	1	1	22	0	20	6	10	9	1	1	1	1	1	1	1	1	1	1	1	1	1	1	3	1	1	3	1	1	2	1	3	1	3	1	1	3	1	1	3	1	1	3	3	1	2
5	13	2	1	2	2	3	22	45	15	6	0	6	2	3	2	1	1	1	1	1	2	2	2	1	1	3	2	2	1	3	2	1	1	2	2	2	3	1	2	2	2	3	2	2	1	2	2	1	1
5	13	2	1	2	3	2	24	23	30	5	31	4.5	3	4	3	2	1	1	2	1	2	1	1	2	1	2	2	3	3	1	2	2	1	3	2	3	2	2	3	1	2	3	3	3	1	2	1	1	2
5	14	2	1	3	2	3	23	45	10	5	45	6	2	1	1	1	1	1	1	1	1	1	1	1	1	1	3	1	1	3	2	1	1	1	2	1	3	1	1	3	1	1	3	1	1	2	2	1	2
5	13	1	1	2	3	4	23	10	15	6	30	7	2	3	3	2	1	1	1	1	2	1	2	1	1	1	2	1	1	2	2	1	1	2	2	1	3	2	1	2	2	1	2	1	1	3	3	3	2
5	13	1	1	3	2	1	22	0	5	7	5	7	2	1	1	1	1	2	1	2	2	1	1	1	1	1	2	1	1	2	1	1	1	2	1	2	1	1	1	2	1	1	1	1	1	2	2	1	2
5	12	1	1	2	1	2	23	0	20	6	0	6	2	3	2	3	2	2	2	1	2	2	2	1	1	1	2	1	1	2	1	1	2	1	2	1	3	2	1	2	1	2	2	2	1	2	2	1	2
5	12	2	1	2	1	3	23	0	10	6	0	6.5	3	4	2	3	3	1	1	1	1	3	2	1	1	3	3	1	1	3	2	1	3	2	2	1	3	2	2	1	2	3	3	1	1	3	2	1	1
5	13	1	1	3	2	2	22	30	45	6	15	6	2	3	2	3	1	1	1	3	1	1	1	1	1	1	2	2	1	2	1	2	2	2	2	1	3	1	1	2	2	2	3	2	1	2	2	1	2
5	12	2	1	3	3	3	24	34	27	6	35	5	3	4	2	2	2	1	3	1	3	3	3	3	1	2	3	2	3	3	2	2	3	2	3	2	2	1	3	1	2	3	2	2	1	3	3	1	3
5	14	2	1	3	2	4	24	0	30	5	45	3	3	4	2	4	1	1	2	1	3	3	2	3	1	3	3	2	1	3	2	3	3	2	3	2	2	1	2	1	3	3	1	3	2	3	2	1	1
5	12	2	1	3	2	3	23	30	25	8	0	8	2	3	2	3	1	1	1	1	3	1	1	1	1	1	3	2	1	3	1	1	2	1	3	2	3	2	1	2	2	2	3	1	1	3	2	1	1
5	12	2	1	2	2	3	25	30	5	5	30	4	2	4	2	2	1	1	1	3	1	1	1	1	1	1	3	1	1	2	2	2	2	2	3	2	3	1	1	2	2	3	3	1	1	2	3	1	3
5	13	2	1	1	1	2	23	0	20	6	0	5.5	2	2	1	1	1	1	1	1	1	1	1	1	1	1	3	1	1	3	2	2	3	2	3	2	3	2	1	2	2	1	3	2	2	3	3	1	3
5	13	1	1	2	1	2	22	30	10	6	0	7	2	1	1	1	1	2	1	1	2	1	1	1	1	1	2	1	1	2	1	2	3	1	2	1	2	1	1	1	1	2	2	1	1	2	2	1	2
5	13	1	1	2	1	3	22	30	5	6	30	8	2	4	3	1	1	1	1	1	2	3	2	1	1	2	2	2	1	2	1	1	2	1	2	2	3	1	1	2	2	2	2	1	1	2	2	1	3
5	13	2	1	2	1	4	23	30	5	6	0	7	2	3	1	1	2	1	1	1	1	1	1	1	1	1	3	1	2	2	1	1	1	1	3	1	3	1	1	2	1	3	3	1	1	3	3	1	3
5	12	1	1	3	2	3	22	30	10	6	0	9	3	4	3	1	1	1	1	1	1	1	1	1	1	1	2	1	1	2	1	2	3	1	2	1	3	1	1	3	2	3	2	1	1	2	2	1	1
5	13	2	1	3	2	2	23	30	20	6	30	8	3	3	2	3	4	1	1	1	3	1	2	1	1	3	3	1	1	3	2	2	3	3	3	2	3	1	2	3	2	3	3	1	1	3	3	1	3
5	12	2	1	2	2	3	23	0	5	5	55	8	1	4	2	1	1	1	1	1	1	1	1	1	1	1	2	2	1	1	1	3	1	2	3	2	3	1	1	1	2	3	1	1	1	2	2	1	1
5	13	2	1	2	2	3	23	15	10	6	18	6	2	3	1	1	1	1	1	1	1	1	1	1	1	1	3	1	2	2	2	2	2	1	2	1	2	1	2	2	1	2	2	1	1	3	2	1	1
5	13	2	1	2	1	1	22	30	10	6	0	7.5	1	1	1	1	1	1	1	1	1	1	1	1	1	1	2	1	1	1	1	1	1	1	3	1	3	1	3	1	1	3	1	1	1	3	1	1	3
5	13	2	1	2	1	2	22	0	30	6	30	8	2	3	2	2	1	1	1	1	1	1	1	1	1	1	3	1	1	3	1	1	2	1	3	1	3	1	1	2	1	1	3	1	1	3	3	1	2
5	13	1	1	3	1	3	23	0	20	6	0	7	2	2	1	1	1	1	1	1	1	1	1	1	1	1	2	1	1	3	1	1	1	1	2	3	1	1	1	1	1	1	3	1	1	3	3	1	3
5	14	2	1	2	3	3	23	10	10	5	30	6	2	3	3	1	2	2	2	1	2	2	2	1	1	1	3	2	2	3	2	2	2	1	3	2	1	2	2	1	2	2	3	2	1	3	2	1	2
5	13	2	1	3	1	2	22	0	30	6	0	7.5	2	4	2	3	1	1	1	1	2	1	1	1	1	1	2	1	1	2	1	1	2	1	2	1	3	1	1	2	2	1	1	1	1	2	2	1	2
5	12	1	1	1	2	2	22	30	10	6	0	8	1	2	2	1	2	2	1	1	2	1	1	1	1	1	3	1	2	3	1	1	3	1	3	1	3	1	1	1	1	1	3	1	1	3	3	1	3
5	13	2	1	1	1	2	23	0	15	6	45	7	2	2	1	1	1	1	1	1	2	1	2	1	1	1	3	1	2	3	1	2	2	1	3	1	1	1	1	1	1	2	2	1	1	3	3	1	2
5	12	1	1	3	1	3	21	16	14	6	0	7	2	2	2	1	1	1	1	1	1	1	1	1	1	1	2	1	1	2	1	1	2	1	2	1	3	1	1	1	1	1	2	1	1	3	2	1	1
5	13	1	1	3	2	3	24	15	5	6	5	4.5	3	4	3	1	1	1	1	3	1	1	1	1	1	1	2	2	1	3	3	2	2	2	2	2	2	2	2	1	2	2	2	1	1	2	2	1	1
5	12	2	1	3	2	3	23	10	10	6	15	6	3	2	2	1	1	1	1	1	1	2	1	1	1	1	2	1	1	2	2	2	2	2	2	2	3	2	2	3	2	2	2	1	2	2	1	1	1
5	13	2	1	3	1	4	23	0	10	6	20	5	2	4	2	1	4	2	1	1	3	1	2	1	1	1	3	2	3	2	3	2	2	1	3	1	3	2	3	1	2	2	2	3	1	2	2	1	1
5	13	1	1	2	1	2	22	50	2	6	0	7	2	3	2	1	1	1	1	1	3	1	1	1	1	2	2	1	1	2	1	2	2	1	3	1	3	1	1	2	1	2	1	1	1	3	3	1	3
5	13	2	1	3	2	4	27	30	90	13	30	8	4	4	2	4	4	1	1	1	3	1	1	3	1	4	3	2	3	3	3	2	2	2	3	3	3	2	2	1	2	2	3	1	1	3	2	1	2
5	13	1	1	2	1	2	23	0	5	6	15	8	1	1	1	1	1	1	1	1	1	1	1	1	1	1	3	1	1	3	1	1	3	1	3	1	3	2	1	1	1	2	3	1	1	3	3	1	1
5	13	1	1	1	1	1	23	0	10	6	30	9	1	4	3	1	1	1	1	1	1	1	1	1	1	1	1	1	1	1	1	1	1	1	1	1	1	1	1	1	1	1	1	1	1	1	1	3	1
5	13	2	1	2	1	3	23	30	10	6	10	6.5	1	1	1	1	1	1	1	1	1	1	1	1	1	1	3	1	1	3	1	1	2	1	3	1	3	1	1	2	1	2	3	1	1	3	3	1	1
5	12	1	1	2	1	3	22	30	5	6	20	8	2	4	3	1	1	1	1	1	1	1	1	1	1	1	3	1	1	3	1	2	2	1	3	1	3	2	1	2	1	1	3	1	1	3	3	1	3
5	13	1	1	1	2	3	23	0	10	6	10	7	2	2	2	1	1	1	1	1	1	1	2	1	1	1	3	2	1	3	1	1	3	1	3	2	3	2	2	2	1	2	3	1	1	3	3	1	3
5	13	1	1	2	2	3	22	0	3	6	15	8	1	2	2	1	1	1	1	1	1	1	1	1	1	1	2	1	1	2	1	1	2	1	2	1	3	1	1	3	1	1	3	1	1	2	2	1	2
5	13	2	1	2	2	2	27	30	15	6	10	4	4	2	1	1	1	2	1	1	1	1	1	1	1	1	3	1	1	3	1	1	2	1	3	1	1	2	1	2	1	1	3	1	1	3	3	1	3
5	12	2	1	1	1	2	22	30	10	6	0	7.5	2	3	2	1	1	3	1	1	1	1	2	1	1	2	3	1	1	3	2	1	2	2	3	1	3	2	1	3	2	2	3	1	1	3	3	2	1
5	12	2	1	2	2	3	22	30	30	6	15	8	1	1	2	2	1	3	1	1	1	1	1	1	1	1	3	1	1	3	1	1	2	1	3	1	3	2	1	3	1	1	3	1	1	3	2	1	2
5	13	2	1	4	1	3	23	30	30	5	55	6.5	3	4	2	4	1	1	4	1	4	1	1	1	1	1	3	1	1	3	1	2	3	1	3	3	3	2	1	2	1	1	3	1	1	3	3	1	3
5	13	1	1	2	2	2	23	15	15	7	10	6.5	2	4	1	2	1	1	1	1	1	1	1	1	1	1	3	2	1	2	2	1	2	1	2	1	3	3	1	2	2	2	3	2	1	3	2	1	3
5	12	1	1	2	2	3	22	45	30	6	18	6.7	2	3	1	2	1	1	1	1	1	2	1	1	1	1	2	1	2	3	1	2	2	2	2	2	3	2	1	2	2	1	3	1	2	2	2	1	2
5	13	1	1	1	1	1	24	0	60	5	0	5	1	4	1	1	1	1	1	1	1	1	1	1	1	1	3	1	1	3	3	1	3	1	3	1	3	1	1	3	1	1	3	1	1	3	3	1	3
5	13	2	1	2	1	1	23	15	10	6	15	7	2	1	1	2	1	1	1	1	2	1	1	1	1	2	2	1	1	3	1	1	2	1	2	1	2	2	1	2	2	1	3	1	1	2	3	1	3
5	13	2	1	2	2	4	24	0	1	5	50	5	2	3	2	1	2	1	1	1	1	1	1	1	1	1	3	1	2	3	1	1	2	1	3	1	3	1	1	2	1	2	3	1	1	3	2	1	2
5	12	2	1	2	1	3	22	15	8	6	30	8	2	2	3	1	1	2	1	1	1	1	1	1	1	1	3	1	1	2	1	1	1	1	3	1	2	1	1	3	1	2	3	1	1	3	3	1	3
5	12	1	1	3	2	2	22	45	7	8	45	9	2	2	2	2	1	1	1	1	1	1	1	1	1	2	3	2	1	3	1	2	2	2	2	2	3	1	1	2	2	2	2	1	1	2	3	1	2
5	12	1	1	2	2	5	21	30	10	6	30	9	2	2	1	1	1	1	3	1	1	1	1	1	1	1	2	1	2	2	1	1	2	1	2	2	3	2	1	2	2	1	2	1	1	3	2	1	1
5	13	2	1	2	1	2	23	30	10	6	0	7	2	3	2	1	1	1	1	1	3	1	1	1	1	1	3	2	1	3	2	1	3	1	3	2	3	1	1	2	1	1	3	1	1	3	3	1	1
5	13	2	1	3	4	3	23	0	10	10	0	8	2	4	2	2	4	2	1	1	1	1	3	2	1	3	2	1	2	2	3	3	2	3	3	3	3	1	3	2	1	1	3	1	1	3	2	1	2
5	13	2	1	2	2	2	23	0	5	6	30	7	2	3	2	1	1	1	1	1	3	2	2	2	1	1	3	2	1	3	1	1	2	1	3	1	3	1	1	2	2	2	3	1	1	3	2	1	2
5	12	2	1	3	4	3	25	30	5	6	0	5	2	3	2	1	1	1	1	1	1	1	1	1	1	1	3	1	1	2	1	3	3	1	3	1	3	1	2	1	1	2	3	1	1	3	3	1	3
5	13	2	1	2	2	3	24	30	1	6	15	7	2	3	2	1	1	1	1	1	2	1	1	1	1	1	3	1	2	3	2	2	2	1	3	1	3	1	2	2	1	1	3	2	1	3	3	1	3
5	13	2	1	2	1	2	23	30	10	6	10	7	1	3	3	2	1	1	1	1	3	2	1	2	1	1	2	1	2	3	1	1	2	1	3	2	3	1	1	2	2	3	2	1	1	2	3	1	1
5	12	1	1	2	2	3	22	30	5	6	25	8	2	1	2	1	1	2	1	1	1	1	3	1	1	1	2	2	2	2	1	1	2	2	2	1	2	2	2	1	2	1	2	2	1	2	1	1	1
5	12	1	1	2	1	4	24	0	30	6	30	6	2	1	1	1	1	1	1	1	1	1	1	1	1	1	3	3	3	3	3	1	2	2	1	2	1	2	3	2	2	2	2	2	2	2	2	2	2
5	12	2	1	3	1	3	22	30	10	6	10	7	2	2	2	1	1	1	2	1	1	1	1	1	1	1	3	1	1	2	1	1	3	1	3	1	3	1	1	2	2	1	3	1	1	3	3	1	3
5	13	1	1	2	2	3	23	0	10	6	25	8	1	1	1	1	1	1	1	1	1	1	1	1	1	1	3	1	1	2	1	2	2	1	3	1	3	2	1	1	1	1	3	1	1	2	3	1	1
5	13	1	1	2	2	2	22	30	1	6	10	7.5	1	2	2	1	1	1	1	1	1	1	1	1	1	1	2	1	1	2	1	1	2	2	2	1	3	2	1	2	1	2	2	1	1	2	2	1	2
5	13	1	1	2	2	4	22	30	15	7	0	8	2	3	1	4	3	1	1	1	2	1	4	1	1	2	2	2	1	3	2	1	2	2	2	1	3	2	1	2	2	2	2	2	1	2	3	1	1
5	13	1	1	2	3	3	22	0	10	6	10	7.5	2	3	2	2	1	2	1	1	1	1	1	1	1	1	2	2	1	3	1	1	2	1	3	1	3	1	1	2	1	1	3	2	1	2	2	1	1
5	13	1	1	3	3	5	22	30	22	6	30	7	2	3	2	2	2	2	2	2	2	2	2	2	2	2	2	2	2	2	2	2	2	2	2	2	2	2	2	2	2	2	2	2	2	2	2	2	2
5	12	2	1	4	2	2	23	0	30	6	0	6	1	4	1	1	1	1	1	1	2	1	1	1	1	1	3	1	2	3	1	2	3	1	3	1	2	1	2	2	1	1	2	1	1	2	3	1	2
5	12	2	1	3	4	5	24	30	5	6	10	6	1	4	1	1	1	1	1	1	1	1	1	1	1	1	3	3	2	3	1	1	1	1	3	3	3	3	1	3	2	3	3	1	1	3	3	1	1
5	13	1	1	3	1	3	24	0	30	6	15	5	3	3	2	4	1	3	1	1	3	2	1	1	1	1	2	2	1	2	2	1	2	2	2	2	3	2	2	1	2	2	2	1	1	2	2	1	1
5	13	1	1	2	1	3	22	45	5	6	5	8	2	3	2	1	1	1	1	1	1	1	1	1	1	1	2	1	1	2	1	2	2	1	2	1	2	1	1	2	1	1	2	1	1	3	2	1	2
5	12	2	1	2	2	3	22	30	20	6	0	6	2	4	2	1	1	1	1	1	4	2	1	1	1	1	3	1	2	3	1	1	1	1	3	1	3	1	1	2	1	1	3	1	1	3	3	1	1
5	13	1	2	2	1	2	23	0	30	6	15	9	2	1	2	1	1	1	1	1	1	1	1	1	1	1	2	2	1	2	1	1	2	1	2	1	2	1	1	2	1	1	2	1	1	2	1	1	2
5	12	1	1	3	3	3	23	30	5	7	0	6.5	2	1	2	1	1	1	1	1	1	1	2	1	1	1	2	3	1	2	3	1	3	3	3	3	2	1	3	1	3	1	2	3	1	3	2	1	2
5	14	1	1	3	3	3	25	30	120	6	0	4.5	3	3	2	2	1	1	2	1	1	3	2	1	1	1	3	2	1	3	2	1	3	1	3	2	2	2	1	2	2	2	3	1	2	3	2	1	3
5	13	2	1	3	2	3	24	30	3	6	0	5.5	2	2	2	1	1	1	1	1	1	1	2	1	1	1	3	1	2	3	1	1	3	1	3	1	2	1	2	2	1	2	2	1	1	3	2	1	2
5	13	2	1	2	2	5	23	20	10	6	0	6	3	4	2	3	1	1	1	3	1	1	2	1	1	4	3	1	1	3	2	2	3	2	3	1	3	2	2	3	3	3	3	2	2	3	2	1	2
5	12	2	1	2	3	3	22	0	20	6	10	7.5	1	3	2	1	1	4	2	1	3	1	1	2	1	2	3	2	2	3	1	1	3	2	3	2	3	1	2	3	2	2	3	1	2	3	2	1	3
5	15	2	1	1	1	3	22	30	3	6	10	8	1	2	1	1	1	1	1	1	1	1	1	1	1	1	2	1	1	3	2	1	3	1	2	1	3	1	1	1	2	2	3	1	1	2	2	1	3
5	13	2	1	3	3	4	23	55	5	6	25	6.5	2	3	3	2	3	1	1	1	2	2	2	1	1	1	3	2	2	2	2	2	3	2	2	2	2	2	2	1	2	2	1	1	1	1	2	1	1
5	13	2	1	2	1	3	24	30	5	8	0	7	2	2	2	2	1	2	1	1	2	2	1	1	1	1	2	1	1	2	1	1	2	1	2	1	3	1	1	2	1	2	2	1	1	3	3	1	1
5	13	2	1	3	2	4	23	25	5	5	55	6	2	4	2	1	1	1	3	1	3	2	2	2	1	2	3	1	1	2	2	3	2	2	2	2	3	3	1	1	2	3	1	1	1	2	2	1	1
5	13	2	2	2	1	3	21	30	2	5	30	8	1	1	2	1	1	2	1	1	1	2	1	1	1	1	3	3	1	3	1	2	2	2	3	2	3	1	2	1	1	3	3	3	1	2	2	1	2
5	12	2	1	2	1	4	22	30	5	6	0	7	1	3	1	1	1	1	1	1	3	1	1	1	1	1	3	1	1	3	2	1	2	1	3	2	3	1	1	3	1	2	3	1	1	3	3	1	3
5	13	2	1	3	3	3	26	0	13	6	15	4	3	3	3	1	1	1	1	1	4	3	2	1	1	3	2	2	3	2	2	2	2	3	3	1	3	2	3	1	2	3	2	1	1	2	2	1	2
5	13	1	1	3	2	3	22	20	15	6	30	8	2	3	2	1	1	2	1	1	1	1	1	1	1	1	2	1	1	3	1	1	2	1	3	1	3	1	1	2	1	1	3	1	1	3	2	1	2
5	13	2	1	3	4	4	22	0	60	5	30	6	3	4	2	3	1	1	1	1	1	1	1	1	1	1	3	3	2	2	2	1	1	3	3	3	3	1	3	1	1	3	2	2	1	3	3	1	1
5	13	2	1	1	1	3	23	0	5	6	15	7	2	2	1	1	1	1	2	1	1	1	2	1	1	1	2	1	1	2	1	1	2	1	3	1	3	2	1	2	1	2	3	1	1	2	2	1	1
5	13	1	1	4	2	2	22	0	10	6	25	8	2	3	2	1	1	1	1	1	1	1	1	1	1	1	3	2	3	3	1	1	2	1	3	1	3	1	1	3	3	2	3	1	1	3	3	1	3
5	13	1	1	2	3	2	22	30	25	6	20	7	2	3	2	2	2	1	1	1	1	2	1	1	1	2	2	2	1	2	2	1	2	2	2	1	3	2	1	2	2	2	2	2	1	2	2	1	1
5	13	2	1	2	2	2	23	15	30	6	10	5	3	4	3	4	1	1	1	1	1	1	1	1	1	1	2	2	1	2	2	1	2	1	2	1	3	1	1	2	2	1	2	1	1	2	2	1	1
5	13	1	1	3	2	2	24	0	30	10	0	10	3	2	2	1	2	1	2	1	2	1	2	2	1	1	3	1	1	3	1	1	1	2	3	1	2	3	3	3	1	2	1	1	1	1	1	1	1
5	13	2	1	3	1	4	23	10	10	6	15	6	2	4	2	2	2	2	2	4	4	2	3	1	1	1	3	2	3	3	1	1	3	2	2	2	3	1	2	3	2	3	3	2	1	3	2	1	1
5	12	1	1	3	2	3	22	40	15	6	25	8	3	3	2	2	4	1	3	2	1	2	3	1	1	1	2	2	1	2	2	1	2	2	2	2	3	2	1	1	2	2	2	2	1	2	2	1	1
5	13	2	1	2	2	3	22	30	3	5	30	5	2	3	2	1	1	1	1	1	1	1	1	1	1	1	2	1	1	2	1	3	2	2	2	1	2	1	2	1	1	3	3	1	1	2	2	1	3
5	13	2	1	1	1	2	23	30	7	6	0	6.5	2	3	2	1	4	4	1	2	2	1	2	1	1	1	3	2	1	2	2	1	1	1	3	1	3	1	2	1	1	2	3	1	1	1	2	1	2
5	13	2	1	3	2	3	23	30	10	6	30	7.5	2	2	2	1	1	1	1	1	1	1	2	1	1	1	2	1	1	3	2	1	3	1	3	2	2	1	1	2	1	2	3	2	1	2	3	1	1
5	13	2	1	1	1	2	24	30	5	6	0	5	3	2	2	1	1	1	1	1	2	2	1	1	1	1	3	1	1	3	1	2	3	2	3	1	3	1	2	3	2	1	3	1	3	3	2	1	2
5	12	1	1	2	1	3	24	0	3	6	32	6	3	2	1	1	1	1	1	1	1	1	1	1	1	1	2	1	1	2	1	1	1	1	2	3	1	1	1	1	2	1	2	1	1	2	1	1	1
5	13	1	1	3	1	3	22	0	5	6		8	1	2	2	1	1	1	1	1	1	1	1	1	1	1	3	1	1	3	1	1	3	1	2	1	3	1	1	3	1	1	3	1	1	2	2	1	3
5	13	2	1	3	4	5	24	15	60	6	45	6	3	4	3	4	2	1	1	1	1	1	2	1	1	1	3	3	1	3	2	2	2	3	3	2	3	2	3	2	3	1	3	1	3	3	3	1	3
5	12	2	1	1	2	3	22	40	50	6	10	7	2	3	3	3	3	1	1	1	2	2	1	1	1	1	3	1	1	3	2	2	2	2	2	2	3	1	2	1	1	2	1	1	1	3	3	1	2
5	12	1	1	3		3	21	0	30	6	0	9	2	4	2	1	1	1	1	1	1	1	1	1	1	1	2	2	1	2	1	1	2	1	1	2	2	1	1	1	1	1	1	1	1	1	1	1	2
5	13	2	1	2	3	3	23	50	25	6	30	6	2	4	2	4	1	2	1	1	3	4	1	4	1	3	3	1	1	3	2	2	2	2	3	2	3	2	2	2	2	2	1	1	1	3	3	1	1
5	14	2	1	3	3	3	23	30	10	6	50	7	3	3	2	1	1	1	1	1	1	1	1	1	1	1	3	1	1	3	1	2	1	2	2	1	3	1	1	1	2	2	3	1	1	2	2	1	1
5	13	2	1	2	1	3	22	30	15	6	30	9	1	1	2	2	1	1	1	1	2	1	1	1	1	1	3	1	1	3	1	1	2	1	3	1	3	1	1	3	1	2	3	1	1	3	3	1	1
5	13	1	1	3	1	1	21	30	60	6	0	7	2	3	2	4	1	1	1	1	1	1	1	1	1	1	3	2	1	3	1	1	2	1	3	1	3	2	1	2	2	1	2	1	1	3	2	1	2
5	13	1	1	2	1	1	23	30	20	6	0	6.5	2	2	2	1	1	4	1	1	4	1	1	1	1	1	3	3	1	2	2	1	2	1	3	2	3	2	1	3	2	1	3	2	1	3	2	1	2
5	13	1	1	3	1	1	20	0	60	5	55	9	1	1	1	4	1	1	1	1	1	1	1	1	1	1	3	2	1	2	2	1	2	1	3	1	3	1	1	2	1	2	3	1	1	3	2	1	3
5	13	1	1	2	1	2	22	0	10	5	30	8	2	2	2	1	4	2	2	2	2	2	4	4	1	4	2	2	1	3	1	1	2	2	2	1	3	3	1	2	1	2	2	1	1	3	3	1	2
5	12	1	1	1	2	1	21	0	5	6	20	9	2	3	2	1	1	1	1	1	1	1	1	1	1	1	2	1	1	2	2	1	2	1	3	1	3	1	1	2	1	1	3	1	1	2	1	1	1
5	12	1	1	2	3	3	23	30	5	6	0	5.5	1	1	1	1	1	1	1	1	1	1	1	1	1	1	2	1	1	2	1	1	2	1	3	1	3	1	1	2	1	1	2	1	1	2	3	1	3
5	13	2	1	1	1	2	23	30	5	6	0	7	1	3	1	1	1	1	1	1	1	1	1	1	1	1	1	1	1	3	1	1	1	1	1	1	3	1	1	3	1	1	3	1	1	3	3	1	3
5	14	1	1	2	3	3	24	0	30	6	30	5	2	4	3	3	1	1	1	1	1	1	1	1	1	1	3	1	1	3	2	1	1	1	2	1	2	1	1	3	1	1	3	1	1	3	1	1	2
5	12	1	1	2	1	2	22	30	3	6	20	7.5	2	1	1	1	1	1	1	1	1	1	1	1	1	1	1	1	1	3	1	1	2	1	1	1	1	1	1	1	1	1	3	1	1	3	1	1	3
5	13	1	2	2	1	4	22	10	30	6	20	7	3	4	2	1	1	1	1	2	2	2	2	2	1	1	3	1	1	3	1	1	3	1	3	1	3	1	1	3	1	1	2	1	1	3	2	1	1
5	13	1	1	2	1	2	22	0	20	6	10	8	1	1	1	1	1	1	1	1	1	1	2	1	1	1	3	1	1	3	1	1	2	1	3	1	3	1	1	3	1	2	3	1	1	3	3	1	3
5	13	2	1	2	1	4	24	0	5	6	10	6.5	2	2	2	1	1	1	1	1	2	2	1	1	1	2	3	1	1	2	1	1	2	1	3	1	3	2	1	3	2	2	3	1	1	3	2	1	1
5	13	2	1	2	3	4	24	0	8	6	15	6	4	4	4	1	1	1	1	1	1	1	1	1	1	1	3	1	2	2	3	2	1	1	2	1	3	2	1	1	2	3	1	2	1	2	2	1	1
10	13	2	1	2	1	3	22	30	10	6	30	8	2	2	2	1	1	1	1	1	1	2	1	1	1	1	2	1	1	2	2	1	2	1	2	1	3	2	2	2	1	2	2	1	1	2	2	1	1
10	12	2	1	2	3	4	22	0	30	6	30	8	2	2	2	3	1	1	1	1	3	3	1	1	1	1	3	3	1	2	3	2	1	3	2	3	2	3	2	1	3	1	3	3	1	2	2	2	1
10	13	1	1	2	1	3	21	45	8	6	25	8	3	2	1	1	1	1	1	1	1	1	3	1	1	1	2	1	1	3	1	1	2	1	2	1	3	1	1	2	1	1	2	2	2	2	3	1	2
10	13	1	1		1	3	23	30	15	6	30	7	2	2	1	1	4	1	1	1	4	1	1	1	1	1	3	2	1	3	1	1	2	1	3	1	3	1	1	3	1	2	3	1	1	2	3	1	1
10	13	2	1	1	1	2	21	30	30	6	45	9	1	4	2	1	1	1	1	1	1	1	1	1	1	1	3	1	2	2	2	1	3	2	3	1	3	2	2	3	1	2	3	1	1	3	3	1	1
10	13	1	1	3	1	4	23	0	5	6	30	8	2	2	1	1	1	2	1	1	1	1	1	1	1	1	3	1	2	3	1	1	3	2	3	1	1	1	1	3	2	2	2	1	2	2	2	1	3
10	13	1	1	1	1	1	20	54	0	6	30	7	1	4	2	1	1	1	1	1	1	1	1	1	1	1	1	2	3	1	3	1	1	1	1	1	3	1	1	2	1	1	1	3	1	1	1	1	1
10	12	1	1	3	2	5	0	0	1	6	15	6	1	3	2	1	1	1	1	1	1	1	1	1	1	1	2	1	1	2	3	1	2	2	3	2	3	1	1	2	1	1	2	1	1	3	2	1	3
10	13	2	1	2	2	2	22	30	30	6	30	07	3	4	2	3	1	1	1	1	1	1	1	2	1	1	1	2	2	3	1	2	3	1	3	1	3	2	1	2	1	3	3	1	1	3	3	1	2
10	13	2	2	3	1	3	23	30	2	7	35	8	1	4	2	1	1	1	1	1	1	1	1	1	1	1	3	1	2	3	1	1	3	2	3	1	3	1	1	1	1	3	3	1	1	2	3	1	1
10	13	1	1	2	3	4	22	30	10	7	0	9	2	2	3	2	3	4	1	1	2	2	1	2	1	3	2	1	1	2	2	2	3	2	2	2	3	1	2	2	3	3	3	2	1	2	2	1	3
10	13	1	1	3	2	4	22	11	5	6	45	8	2	2	2	2	2	1	1	3	2	2	2	1	1	1	2	1	2	2	2	2	1	2	2	1	2	1	1	2	3	1	2	1	1	2	1	1	1
10	13	2	1	3	4	5	22	59	15	6	0	7	2	4	2	1	1	1	1	4	1	2	1	1	1	1	3	1	3	2	1	2	2	3	2	2	3	1	3	1	1	1	2	1	1	3	3	1	1
10	13	2	1	3	2	3	22	45	35	6	45	6	3	3	3	3	4	4	1	1	2	1	1	1	1	1	2	1	1	2	1	1	2	1	3	1	3	1	1	2	2	2	2	1	1	3	2	1	1
10	12	2	1	3	3	4	22	30	3	6	30	8.5	2	1	1	1	1	1	1	1	1	1	1	1	1	1	2	1	1	1	2	2	1	1	1	1	2	1	1	1	2	1	2	1	1	1	2	1	1
10	13	2	1	2	1	3	22	30	10	6	30	7	2	1	2	1	1	2	1	1	1	2	1	1	1	1	3	1	1	3	1	2	3	1	3	2	3	1	1	3	1	1	3	1	1	3	3	1	3
10	13	2	1	2	1	3	21	30	10	6	30	09	2	3	2	1	2	2	1	1	1	1	2	1	1	1	2	2	1	2	2	1	2	1	2	1	2	1	1	2	2	2	2	1	1	2	2	1	1
10	13	1	1	3	2	3	22	30	20	7	0	8	2	1	1	1	1	1	1	1	1	1	1	1	1	1	2	2	1	2	1	1	1	1	2	1	3	1	1	1	1	1	2	1	1	2	3	1	1
10	12	1	1	1	1	2	22	30		6	20	7	2	1	1	2	2	1	1	1	1	1	1	1	1	1	2	1	1	2	1	1	3	1	2	1	2	2	1	2	1	2	2	1	1	2	2	1	3
10	12	2	1	3	2	2	22	0	10	6	30	8.5	3	3	1	1	2	1	1	1	1	1	1	1	1	2	3	1	1	3	1	1	1	1	3	1	1	1	1	3	1	1	3	1	1	3	3	1	1
10	13	2	1	4	3	4	22	30	5	6	29	8	2	3	2	1	1	2	1	1	2	2	1	1	1	1	3	1	1	2	1	2	3	2	3	1	1	1	2	2	1	2	3	3	1	3	3	1	2
10	12	2	2	3	1	3	23	55	15	6	45	06	2	4	3	1	1	1	4	1	1	1	1	1	1	1	3	2	1	3	2	1	1	2	2	1	3	2	1	3	3	1	2	3	1	2	1	1	3
10	13	2	1	1	1	2	22	10	3	6	50	7	1	2	2	2	2	2	1	1	1	1	1	2	1	1	3	1	1	1	1	1	2	1	3	1	3	1	1	2	1	1	3	1	1	3	3	1	3
10	13	2	1	2	2	4	23	0	20	6	30	7	1	4	2	3	1	2	1	4	3	3	1	2	1	1	3	1	1	3	2	2	3	2	3	1	3	1	3	1	1	1	3	1	2	3	2	1	3
10	13	1	1	3	1	3	22	30	20	6	50	8	2	3	1	1	1	1	1	1	1	1	3	1	1	1	2	1	1	1	1	1	2	1	2	1	3	1	1	2	1	2	3	1	1	2	1	1	1
10	12	1	1	2	1	3	21	40	10	6	40	8	1	2	1	1	1	1	1	1	1	1	1	1	1	1	2	1	1	2	2	1	1	1	3	2	3	1	1	2	1	2	2	2	1	2	1	1	2
10	13	1	1	1	1	1	22	0	1	6	45	8	2	3	2	1	1	1	1	1	1	1	1	1	1	1	3	1	1	3	1	1	3	1	3	1	3	1	1	1	3	1	1	3	3	1	1	3	1
10	12	2	1	3	1	3	23	30	22	6	0	6	2	4	4	3	2	1	1	1	2	2	4	1	1	2	3	2	2	2	2	2	3	3	2	2	3	2	2	2	3	3	2	1	2	2	2	2	1
10	13	2	1	2	2	3	22	15	30	6	20	7.5	2	4	2	3	3	1	1	1	2	2	2	1	1	2	3	2	2	2	3	2	2	2	3	3	2	2	3	3	3	3	3	1	1	2	2	1	1
10	13	2	1	1	2	4	22	12	8	6	30	8	2	1	1	1	3	1	1	1	1	1	1	1	1	1	3	1	3	3	2	1	2	3	3	1	3	1	3	3	2	1	3	2	3	3	2	1	3
10	12	1	1	2	3	1	22	30	30	6	30	7	3	3	3	2	1	2	1	1	1	1	1	1	1	1	3	1	1	3	1	1	2	3	3	1	3	1	1	3	1	1	2	2	1	3	3	1	3
10	13	1	1	2	2	3	23	0	10	6	30	7	2	2	2	1	1	1	1	1	1	1	1	1	1	1	2	1	1	1	1	1	2	1	3	1	2	2	1	2	2	2	2	2	1	2	2	1	2
10	13	1	1	2	1	2	22	30	5	6	30	7	2	2	2	1	4	1	1	1	2	2	1	1	1	2	3	1	1	3	1	2	2	1	3	2	3	2	1	3	1	1	3	1	1	3	3	1	2
10	13	2	1	1	1	1	23	30	10	6	30	9	1	1	2	1	1	1	1	1	1	1	1	1	1	1	3	1	1	3	1	1	1	1	3	1	2	1	1	2	1	1	3	1	1	3	2	1	3
10	13	1	1	3	3	2	22	30	10	6	40	7	2	3	2	1	1	2	1	1	1	1	1	1	1	1	3	1	1	2	1	3	3	2	3	1	2	1	1	1	1	1	2	1	1	2	1	1	2
10	13	2	1	3	2	3	22	30	5	6	35	8	3	4	2	1	1	1	3	1	1	1	1	1	1	1	2	2	1	2	1	1	1	1	3	2	3	1	1	1	1	1	2	1	1	3	2	1	2
10	13	2	1	3	1	2	21	30	30	6	30	7.5	2	3	2	4	1	1	1	1	1	3	4	1	1	1	2	1	2	3	2	2	2	2	3	1	3	2	3	2	1	3	3	1	2	3	3	1	3
10	13	2	1	2	2	2	23	0	10	6	30	6.5	1	1	2	1	1	1	1	1	3	3	1	1	1	1	2	1	1	2	3	2	3	1	1	1	2	1	1	2	3	1	2	1	1	2	2	1	2
10	13	1	1	3	2	4	22	0	5	6	0	8	2	3	2	1	3	1	1	4	1	1	2	1	1	1	2	1	1	2	2	1	2	1	2	1	3	1	1	2	2	2	2	2	2	2	2	1	1
10	12	2	1	3	2	4	23	5	5	6	45	7	2	3	2	1	1	1	2	3	1	2	1	3	1	2	2	1	2	2	2	1	1	2	3	2	3	1	3	2	2	2	2	1	1	3	3	1	3
10	13	1	1	2	3	3	25	30	120	6	0	6	3	4	4	4	1	2	1	2	1	4	1	3	1	1	3	2	2	3	3	3	1	2	3	3	3	2	2	1	3	3	3	3	2	3	2	1	2
10	12	1	1	2	2	2	22	30	3	6	30	8	1	3	1	1	1	1	1	1	1	1	2	1	1	2	2	1	1	2	1	2	2	1	2	1	2	2	1	2	1	1	2	1	1	1	1	1	2
10	13	1	2	2	2	4	22	0	90	6	25	7.5	3	3	1	1	1	1	1	2	3	3	1	1	1	1	3	2	1	2	2	2	3	1	3	1	3	1	1	2	1	1	1	1	1	2	2	1	1
10	12	2	1	3	1	3	21	45	30	7	30	7.5	2	3	2	2	2	1	2	1	1	1	1	1	1	1	2	2	1	3	3	1	2	1	3	2	3	2	2	3	3	1	2	2	1	2	1	1	1
10	13	1	1	4	3	4	21	45	5	7	0	10	3	2	1	2	2	3	1	2	2	3	1	1	1	1	3	1	2	1	2	1	3	1	2	3	3	2	1	1	2	2	2	2	1	3	3	1	2
10	14	1	1	3	1	2	22	30	10	5	50	7	2	4	2	1	1	1	1	1	1	1	1	1	1	1	3	1	1	3	1	1	3	2	3	1	3	1	1	2	1	3	3	2	1	3	3	1	2
10	13	1	1	3	1	3	22	30	15	6	0	6	2	2	2	1	1	1	1	1	1	1	1	1	1	1	3	1	1	3	1	1	2	1	3	1	3	1	1	2	1	1	2	1	1	3	2	1	2
10	12	2	1	2	2	3	22	0	10	6	0	08	2	4	3	1	4	3	4	1	3	3	4	1	1	3	2	3	2	2	2	2	2	1	2	1	2	2	1	2	2	3	3	2	1	2	2	1	2
10	13	2	1	3	1	3	22	0	5	6	55	0.5	1	2	2	1	1	1	1	1	1	1	2	1	1	1	2	1	2	2	1	1	3	1	2	1	2	1	1	1	2	2	2	1	1	2	2	1	2
10	13	1	1	4	2	3	22	0	30	6	40	7.5	2	3	2	1	2	1	1	1	2	2	1	1	1	1	2	2	1	2	1	2	2	2	2	2	2	1	2	2	2	1	2	2	1	2	2	1	2
10	13	1	1	2	1	1	23	50	40	6	30	4	1	1	2	4	4	4	4	1	1	1	1	1	1	4	2	1	1	2	3	1	2	1	2	1	3	1	1	2	2	2	2	1	1	2	3	1	2
10	12	1	1	3	2	4	22	6	10	6	30	6	2	3	2	1	1	1	1	1	1	1	1	1	1	1	2	1	1	2	1	1	2	1	2	1	3	2	1	2	1	1	2	1	1	2	2	1	2
10	13	2	1	1	1	2	21	30	5	6	10	8	2	2	2	1	1	1	1	1	2	2	1	1	1	1	3	2	1	3	1	1	2	1	3	1	1	1	1	1	1	1	3	1	1	3	3	1	3
10	13	2	1	2	1	2	22	30	30	6	40	10	2	2	2	2	1	1	1	1	2	2	2	1	1	1	3	1	1	3	1	2	2	1	3	1	2	2	1	2	1	2	3	1	1	3	3	1	2
10	13	2	1	2	2	3	23	0	30	6	30	6	2	3	2	3	1	1	2	1	1	1	1	1	1	1	2	1	2	2	1	2	2	1	3	1	3	1	1	2	2	2	3	2	1	2	3	1	1
10	13	1	1	3	1	1	22	0	20	6	30	7	1	1	1	1	1	2	1	1	1	1	1	1	1	1	3	1	1	3	2	1	3	1	3	1	3	2	1	2	1	1	3	2	2	2	1	1	3
10	12	2	1	2	1	2	22	30	30	6	50	7	2	4	3	1	1	1	1	1	1	1	3	1	1	1	3	1	1	3	1	1	2	1	3	1	3	1	1	2	1	1	2	1	1	2	1	1	1
10	12	1	1	3	1	3	22	0	10	6	35	8	2	4	1	1	1	1	1	1	1	1	1	1	1	1	3	1	1	3	1	2	2	1	3	1	3	2	1	2	1	2	3	2	2	2	2	1	2
10	13	1	1	1	2	4	22	30	10	6	45	6	3	3	3	1	3	2	1	1	1	1	1	1	1	2	3	1	2	3	2	2	1	2	3	2	3	2	1	2	2	2	1	2	2	3	2	1	1
10	13	1	2	2	2	2	23	0	20	7	0	7.5	2	4	3	1	1	1	1	1	1	1	1	1	1	1	2	1	1	2	3	1	2	1	3	1	3	2	1	2	2	1	2	2	1	3	2	1	1
10	12	1	1	1	1	2	23	0	10	7	0	8	1	1	2	1	1	1	1	1	1	1	3	1	1	1	2	2	1	3	2	2	2	1	2	1	2	2	1	2	2	3	2	1	2	3	2	1	1
10	13	1	1	1	3	5	21	30	60	5	10	5	2	2	2	4	4	1	1	1	1	1	2	1	1	3	2	2	2	2	1	3	2	1	2	2	3	1	1	1	2	1	1	3	1	2	2	1	1
10	13	2	1	1	2	2	22	0	15	6	50	9	2	3	2	1	1	1	1	1	1	1	1	1	1	1	2	1	1	3	2	2	1	1	3	1	3	1	2	2	2	1	2	1	1	2	3	1	2
10	13	1	1	2	2	4	22	15	20	6	0	7.5	3	4	3	1	1	1	1	1	1	1	1	1	1	1	1	1	1	3	1	2	2	1	2	1	3	1	1	2	3	2	3	1	1	2	2	1	2
10	13	1	1	3	1	2	21	30	20	6	30	8.4	1	1	2	1	1	1	1	1	1	1	1	3	1	1	3	1	1	3	2	1	2	1	3	1	3	2	1	2	2	1	2	1	3	3	3	1	2
10	12	2	2	2		4	23	0	5	6	30	7	1	4	2	1	1	1	1	1	1	1	1	1	1	1	3	1	1	3	1	1	2	2	3	1	3	2	1	3	1	1	3	1	1	2	2	1	1
10	13	1	1	3	4	3	22	30	2	6	50	6.5	2	2	2	1	1	1	1	1	1	1	1	1	1	1	3	2	1	2	1	1	2	2	3	1	1	2	1	2	3	3	3	2	1	3	2	1	1
10	13	2	1	3	5	3	23	40	10	6	50	7	2	4	2	1	2	1	1	1	1	2	3	1	1	3	3	2	2	2	2	3	1	1	2	1	3	2	1	2	3	1	2	3	1	2	1	1	1
10	13	2	1	2	1	3	22	30	10	6	30	8	1	4	1	1	1	1	1	1	1	1	1	1	1	2	2	2	1	2	1	2	2	1	2	1	1	2	1	2	2	1	3	1	1	3	2	1	2
10	13	2	1	3	3	2	22	30	10	6	30	8	2	3	2	1	1	1	1	1	1	1	1	1	1	1	3	1	1	3	1	2	1	2	2	1	3	2	3	3	1	3	3	2	1	3	3	1	2
10	13	2	1	2	2	3	24	30	30	7	20	5	2	3	2	3	1	1	1	1	3	3	2	3	2	1	2	1	2	2	3	2	2	3	2	2	3	2	2	2	1	1	3	1	1	2	3	1	2
10	12	1	1	2	1	3	22	0	20	6	0	8	1	2	2	1	1	1	1	2	1	1	2	1	1	1	2	1	1	2	1	1	2	3	2	1	3	1	1	2	1	1	3	1	1	2	1	1	2
10	12	1	1	2	2	2	21	45	5	6	30	8	1	1	1	1	1	2	1	1	1	2	2	1	1	1	1	2	2	1	1	1	2	3	3	1	1	1	1	2	2	2	1	1	1	1	1	2	2
10	12	1	1	2	1	2	22	15	5	6	0	8	2	1	2	1	1	1	1	1	1	1	1	1	1	1	2	3	1	2	2	2	1	1	3	1	3	2	1	2	1	1	3	2	1	3	1	1	1
10	13	2	1	2	4	2	23	0	15	7	0	7	3	3	2	3	3	1	1	1	2	2	3	4	1	3	3	2	2	2	3	2	2	3	3	3	3	2	3	2	3	2	3	2	1	2	2	1	2
10	13	1	1	2	2	2	22	30	40	6	30	6	2	2	4	4	4	1	4	1	4	1	4	1	1	1	3	3	1	2	2	3	3	3	3	3	3	2	2	3	3	3	3	3	1	3	1	2	1
10	13	2	1	3	2	3	22	45	3	6	10	7	1	3	2	1	1	1	1	1	1	1	1	1	1	1	3	2	1	2	2	1	3	1	2	2	3	2	1	3	3	2	3	1	1	2	2	1	1
10	13	1	1	2	2	3	22	30	10	6	45	7.5	2	1	2	1	1	1	1	4	1	1	2	1	1	1	2	1	1	3	2	1	3	1	3	1	3	1	1	2	2	2	2	1	1	3	2	1	2
10	12	1	1	3	2	4	1	20	1	6	20	5	2	3	3	1	3	1	2	1	1	1	1	2	1	1	3	1	1	3	3	1	3	2	3	2	3	1	1	3	2	3	2	1	1	3	2	1	2
10	13	2	1	2	1	3	23	15	7	6	50	8	2	3	2	1	3	1	1	1	3	1	2	2	1	1	2	1	1	3	2	1	2	2	3	1	3	2	1	2	2	3	3	1	1	3	1	1	1
10	12	2	1	3	1	4	22	30	45	6	30	6	3	3	2	1	1	1	1	1	1	1	1	1	1	1	3	2	3	3	1	2	2	1	3	1	3	1	1	1	1	1	3	1	1	3	3	1	3
10	13	2	1	3	1	3	22	45	7	6	30	7	2	1	2	1	1	1	1	1	4	1	2	1	1	1	2	2	2	2	1	1	2	1	3	1	3	1	1	2	3	1	3	1	1	2	2	1	1
10	12	1	1	2	2	3	22	40	110	6	30	6	1	2	2	2	1	1	2	1	2	2	3	1	1	1	2	2	2	2	1	2	2	1	2	1	2	1	1	1	3	1	1	2	1	2	1	1	2
10	13	2	1	2	3	4	23	20	30	6	15	6	3	4	3	3	2	1	1	4	2	2	1	1	1	2	3	2	2	3	3	1	2	2	3	3	3	2	2	2	2	2	2	3	1	2	2	1	1
10	13	2	1	2	1	4	21	27	8	6	20	8	3	3	2	1	1	1	1	1	1	1	1	1	1	1	3	2	1	3	2	1	2	1	3	2	3	1	1	1	2	2	3	3	1	3	2	1	3
10	14	2	1	3	3	3	23	0	10	6	30	7	2	1	1	1	2	1	1	1	1	1	1	1	1	1	3	1	2	2	1	1	3	1	3	1	3	1	1	2	1	3	3	1	1	2	2	1	2
10	12	1	1	3	2	3	23	0	10	6	30	7	2	3	2	1	1	1	1	1	1	3	1	1	1	1	2	1	1	2	1	1	2	2	2	1	3	1	1	2	2	3	3	2	1	1	2	1	1
10	12	2	1	3	2	3	22	45	10	6	25	7.5	2	3	3	2	1	1	1	1	2	2	2	1	1	1	2	2	1	3	2	1	2	3	3	2	3	1	1	1	2	2	3	1	1	2	1	1	2
10	13	1	1	2	1	1	21	0	5	6	30	8.5	2	1	1	1	1	1	1	1	1	1	1	1	1	1	2	1	1	1	1	1	1	1	3	1	3	3	1	3	1	1	2	1	1	2	3	1	2
10	12	1	1	2	3	3	23	0	3	6	35	5	3	2	3	1	1	3	1	1	4	1	1	2	1	1	3	2	1	2	1	1	2	2	2	1	3	1	1	1	3	2	3	2	1	2	2	1	1
10	13	1	1	3	2	3	22	0	15	6	40	8.67	1	1	1	1	1	1	1	1	1	1	2	1	1	1	2	2	1	2	1	1	2	1	3	1	1	1	1	1	1	1	3	1	1	2	2	1	1
10	13	2	1	3	2	3	23	0	10	6	45	7	2	1	1	1	1	1	1	1	1	1	1	1	1	1	2	1	1	2	1	1	3	1	3	1	3	1	1	1	1	1	3	1	1	2	2	1	2
10	13	1	1	2	2	4	23	30	60	6	30	6	4	4	3	4	1	1	1	1	1	4	1	1	1	1	1	1	1	2	1	1	1	1	2	1	2	1	1	1	2	1	1	1	1	1	1	1	1
10	13	1	1	2	2	2	9	30	5	6	0	8	1	2	1	1	1	1	1	1	1	1	1	1	1	1	3	1	1	3	1	1	1	1	3	1	3	1	1	1	1	3	3	1	1	3	3	1	1
10	13	1	1	3	1	3	22	30	8	6	50	8	1	2	2	1	1	2	1	1	1	1	1	1	1	1	1	1	1	1	1	1	1	1	3	1	3	1	1	3	1	1	3	1	1	3	3	1	3
10	13	1	1	3	2	3	22	0	30	6	30	7	3	4	1	2	1	1	1	2	1	1	1	1	1	1	3	2	2	3	2	1	2	2	3	2	3	2	1	1	3	2	3	2	1	3	2	1	1
10	13	2	1	2	2	3	22	30	25	6	40	7.5	3	4	2	2	4	1	4	1	2	2	1	1	1	3	3	2	1	3	2	1	2	3	3	1	3	1	2	3	1	3	3	1	2	3	2	1	2
10	13	1	1	2	3	3	22	30		6	40	8	3	2	2	3	1	1	1	1	1	1	1	1	1	2	2	1	1	2	2	1	2	1	3	2	3	1	1	2	3	3	2	1	1	2	2	3	1
10	13	2	1	2	2	3	23	10	10	6	35	7	2	4	2	2	1	1	1	1	2	1	1	1	1	1	2	1	1	2	2	3	2	1	2	1	3	1	2	1	2	3	2	1	1	2	3	1	1
10	13	1	1	2	1	4	0	30	10	4	0	4	3	4	2	1	1	1	1	1	1	1	1	1	1	1	2	2	1	2	1	1	3	1	3	2	3	2	1	2	2	2	2	1	1	3	2	1	2
10	12	2	1	3	1	2	23	0	40	6	20	7	2	3	2	4	1	1	1	1	3	4	1	1	1	3	3	1	2	3	2	1	2	1	3	1	3	1	1	2	1	1	3	1	1	3	3	1	3
10	13	2	1	2	1	3	24	0	5	6	10	5.5	3	3	1	1	1	1	1	1	1	1	1	1	1	1	2	1	3	3	2	2	1	1	3	2	2	2	2	3	3	1	2	1	1	1	2	1	3
10	13	1	1	2	1	4	0	30	1	6	35	6	2	3	2	1	1	1	1	1	3	1	1	1	1	1	2	1	2	1	1	2	2	2	2	1	3	1	1	2	2	3	2	2	1	2	2	1	2
10	12	1	1	2	1	4	22	0	2	7	0	9	2	2	1	1	2	2	1	1	1	1	1	1	1	1	1	2	1	1	1	2	2	1	2	1	1	1	1	1	1	1	2	1	1	1	2	1	1
10	13	2	1	2	1	3	23	30	100	6	30	7	3	3	2	4	3	3	3	1	1	3	1	1	1	1	2	2	1	3	1	2	2	1	3	2	3	2	1	1	2	2	2	1	1	2	2	1	1
10	13	1	1	2	2	3	22	30	15	6	50	7.5	2	2	2	2	2	1	1	1	1	1	2	1	1	1	2	1	1	3	2	1	3	1	3	1	3	1	1	2	1	2	3	1	1	2	3	1	1
10	13	1	1	1	2	4	23	0	30	6	45	7	2	1	1	4	1	2	4	1	1	1	1	1	1	1	3	1	1	2	1	1	2	1	3	2	3	1	1	2	1	1	3	1	2	1	1	1	2
10	13	2	1	2	2	3	22	30	40	6	40	7	2	4	3	2	2	1	1	1	1	1	1	1	1	2	3	2	2	2	1	2	2	2	2	2	3	1	2	1	3	3	1	2	1	2	2	1	1
10	12	1	1	2	2	4	22	30	30	6	50	7.5	3	4	2	1	1	1	1	1	3	1	1	1	1	1	2	3	1	3	1	1	3	3	3	1	3	1	2	2	1	1	3	2	1	2	3	1	2
10	13	2	1	3		3	22	0	20	6	30	7	2	3	3	3	4	1	1	1	2	1	2	1	1	2	2	1	2	2	2	1	2	1	3	2	3	2	1	2	2	2	2	1	1	2	2	1	2
10	13	2	1	3	2	2	23	0	20	6	40	7	3	3	3	1	1	1	2	1	1	1	1	1	1	2	3	2	1	3	1	1	2	1	3	1	3	1	1	2	3	1	3	2	1	3	2	2	1
10	13	2	1	3	2	3	22	0	15	6	30	8	1	3	2	1	1	1	1	1	2	2	3	1	1	1	2	1	1	2	1	1	3	1	3	1	3	1	1	2	1	2	3	1	1	3	2	1	2
10	12	1	1	3	3	4	22	30	30	6	30	9	1	1	1	1	1	1	1	1	1	1	1	1	1	1	1	1	1	1	1	2	1	3	1	3	1	1	1	1	3	3	1	1	1	1	1	1	1
10	13	1	1	2	2	1	22	30	30	6	45	8	3	2	2	3	1	1	1	1	4	4	1	1	1	1	1	1	1	2	1	1	1	1	2	1	2	1	1	1	1	1	1	1	1	1	1	1	1
10	13	2	1	3	2	3	22	0	15	6	0	8	2	4	3	1	1	1	1	1	4	1	2	1	1	1	3	1	3	3	1	1	2	2	3	2	3	1	1	2	1	2	2	1	1	3	2	1	1
10	13	1	1	2	1	1	21	30	20	6	45	7	1	1	1	1	1	1	1	1	1	1	1	1	1	1	3	1	1	3	1	1	3	1	3	1	3	1	1	1	1	1	2	1	1	3	1	1	1
10	12	2	1	2	1	2	22	10	10	6	10		1	1	1	1	1	1	1	1	1	1	1	1	1	1	3	2	1	3	1	1	3	1	3	1	3	1	1	2	1	1	2	1	1	2	3	1	3
10	12	2	1	3	1	1	23	30	15	7	0	7	3	3	2	2	1	3	1	1	2	3	1	1	1	4	2	2	1	2	3	2	1	1	3	2	3	2	2	2	3	1	2	1	1	3	2	1	3
10	13	2	1	2	2	3	22	20	10	6	30	6	2	4	4	1	1	1	1	1	1	1	1	1	1	1	2	1	1	2	1	2	2	1	1	1	3	1	1	1	2	2	1	1	1	2	2	1	2
10	12	1	1	3	1	3	22	0	15	6	35	8	2	3	2	2	1	1	1	2	1	1	1	1	1	3	2	2	1	1	1	1	2	1	2	1	3	2	1	1	1	3	3	1	1	2	2	1	1
10	13	1	1	3	2	4	23	30	10	6	40	7	2	1	1	1	1	1	1	1	1	1	1	1	1	1	1	1	1	2	1	1	2	1	2	1	3	1	1	2	1	1	2	1	1	2	3	1	1
10	12	1	1	2	1	3	23	5	3	6	50	7.8	2	3	2	2	1	1	1	1	1	1	2	1	1	1	2	2	1	2	1	1	2	1	2	1	3	1	1	2	2	2	3	1	1	2	2	1	1
10	13	1	1	3	1	4	22	30	10	6	10	9	1	1	1	1	3	1	2	1	1	2	1	1	1	1	1	2	1	2	1	1	2	1	1	2	3	1	1	1	2	1	2	2	1	2	2	1	2
10	12	1	1	3	2	3	22	30	2	6	10	7.5	3	3	2	1	1	2	2	2	1	4	2	2	1	1	2	2	2	2	3	2	2	2	2	2	3	2	2	2	2	2	2	3	1	2	2	2	2
10	13	2	1	3	1	3	22	30	30	6	50	7	2	2	2	2	1	1	1	1	1	1	1	1	1	1	2	2	1	2	1	1	2	2	2	2	3	1	1	1	2	2	2	1	1	2	2	1	2
10	12	2	1	2	2	2	22	30	2	6	30	7.5	2	1	1	1	1	1	1	1	1	1	1	1	1	1	2	1	1	2	1	1	1	1	2	1	2	1	1	2	1	1	2	1	1	2	2	1	2
10	13	2	1	2	2	3	22	30	20	6	0	7	2	2	2	2	2	1	1	2	1	3	2	1	1	1	2	2	2	2	2	2	2	2	3	1	2	2	2	2	2	2	2	1	1	3	2	1	1
10	12	2	1	3	2	3	21	0	30	6	15	9	1	1	1	2	1	1	1	1	2	2	2	1	1	1	3	1	1	1	1	1	2	1	1	2	1	3	1	1	1	1	3	1	1	2	3	1	1
10	13	1	1	2	2	3	22	15	5	6	50	7	3	2	1	1	1	1	1	1	2	3	1	1	1	1	2	1	1	2	1	1	2	1	3	1	1	1	1	2	1	1	2	1	1	3	2	1	2
10	13	1	1	2	3	4	22	20	15	6	30	7	2	2	1	2	3	1	1	3	1	4	1	1	1	1	3	1	2	2	1	3	3	3	3	2	2	1	2	1	1	1	1	2	1	2	2	2	2
10	13	1	1	3	2	2	22	0	20	5	55	8	2	3	2	1	2	1	1	1	2	1	2	1	1	1	2	2	1	2	1	1	2	1	2	1	3	2	1	2	1	3	2	1	1	2	1	3	2
10	13	1	1	2	1	2	22	0	5	6	45	8	2	2	2	1	1	2	1	1	2	1	1	1	1	1	3	1	1	2	1	1	1	1	3	1	3	1	1	3	2	1	3	1	1	3	3	1	1
10	12	2	1	1	1	2	23	0	10	6	55	7.5	2	2	2	1	1	3	1	1	2	1	1	1	1	1	3	1	1	2	1	1	1	1	3	1	3	2	1	3	1	2	2	1	1	3	3	1	2
10	13	2	1	1	2	2	21	0	10	6	20	9	1	1	1	1	1	2	1	1	1	1	1	1	1	1	2	2	2	2	2	1	3	1	3	1	3	1	2	1	1	1	3	1	1	3	1	1	3
10	13	1	1	2	2	4	22	30	30	6	30	6	2	1	1	4	4	1	1	1	1	4	1	1	1	1	1	2	1	1	1	3	3	1	1	3	1	1	1	1	3	3	1	2	1	1	1	1	3
10	13	2	1	2	1	3	23	0	5	6	35	7	1	1	2	1	1	1	1	2	2	1	2	1	1	1	3	1	1	3	1	1	3	2	3	2	3	1	1	1	2	2	3	2	1	3	3	1	3
10	13	1	1	1	1	3	22	30	2	6	40	8	1	1	1	1	1	4	1	1	1	1	3	1	1	1	3	2	1	3	1	1	3	2	3	1	3	2	2	3	1	2	3	1	1	3	3	1	3
10	13	1	1	3	2	4	22	30	30	6	20	8	2	3	2	4	1	1	2	1	1	1	1	1	1	2	3	2	2	1	1	3	2	3	3	3	1	1	1	1	3	2	3	1	1	3	3	1	1
10	12	2	1	2	1	4	10	30	10	6	25	8	2	2	2	2	1	1	2	1	1	1	2	1	1	1	3	1	1	3	1	1	2	2	1	1	3	1	3	1	3	3	1	1	3	2	3	1	2
10	12	1	1	2	1	3	22	0	10	6	45	7	3	4	1	1	1	1	1	1	1	1	1	1	1	1	3	1	1	3	1	1	3	1	3	1	3	1	1	3	1	1	3	1	1	3	3	1	1
10	12	2	1	2	1	4	23	0	15	6	30	7	2	4	2	3	2	2	2	3	3	2	3	2	1	2	3	2	2	2	2	1	2	2	3	2	3	1	2	2	2	2	3	1	1	2	2	1	1
10	12	1	1	2	2	4	23	0	20	6	30	7	2	3	2	1	3	2	1	1	1	1	1	1	1	1	1	1	1	2	1	1	2	2	2	2	3	1	1	3	2	2	3	3	1	2	1	1	1
10	12	1	1	2	2	3	21	30	25	6	30	8	2	2	2	1	1	2	1	1	1	1	1	1	1	1	2	1	1	2	1	1	2	1	2	1	3	1	1	2	1	2	3	2	1	3	2	1	2
10	12	1	1	3	2	5	23	0	30	6	40		2	4	3	2	3	2	2	1	1	1	1	1	1	1	2	2	2	2	3	1	1	1	2	2	3	2	1	2	3	2	2	2	1	3	2	1	1
10	12	1	1	1	2	3	23	0	5	7	0	8	1	2	1	1	1	2	1	1	1	1	1	1	1	1	2	1	1	2	2	1	3	1	3	1	3	1	1	2	1	2	2	1	1	3	2	1	3
10	13	2	1	3	2	3	23	45	30	6	55	7	3	4	4	3	1	1	2	1	2	2	1	1	1	3	2	1	2	2	2	2	1	2	1	2	1	1	2	1	2	2	1	1	1	1	2	2	1
10	13	1	1	1	1	4	22	30	20	6	30	7	1	1	1	1	1	1	1	1	1	1	1	1	1	1	1	1	2	3	1	1	1	1	2	1	3	1	1	1	1	1	1	1	1	2	1	3	3
10	12	2	1	3	2	2	23	40	10	6	30	6.5	1	3	2	1	1	1	3	1	1	3	1	1	1	3	3	2	1	2	2	2	3	2	3	1	3	1	2	2	1	2	2	1	1	2	2	1	1
10	12	1	1	2	2	4	22	30	15	6	33	6.3	2	4	2	1	1	2	1	1	1	1	1	1	1	1	3	1	1	2	1	2	2	3	2	1	1	1	1	2	1	1	2	1	1	3	2	1	2
10	13	2	1	3	1	3	22	30	5	6	40	8	2	2	3	1	2	1	1	1	3	1	1	1	1	2	1	1	1	1	2	3	2	1	1	1	1	1	1	1	2	2	1	1	1	1	3	1	2
10	13	2	1	3	1	1	23	0	25	6	45	7	2	3	1	2	1	1	1	1	1	1	1	1	1	1	2	1	1	2	1	2	1	1	2	1	2	2	1	2	1	1	2	1	1	2	3	1	1
10	13	1	1	2	2	3	23	0	10	6	30	7	2	3	2	1	1	1	1	1	2	1	1	1	1	1	3	1	1	2	2	1	2	2	3	1	3	1	1	2	1	2	3	1	1	3	3	1	2
10	12	1	1	2	2	3	22	30	5	6	10	7	2	2	2	1	2	1	2	1	2	2	1	1	1	1	3	1	1	2	2	2	2	1	2	1	3	1	1	2	2	1	3	1	1	2	3	3	2
10	12	1	1	2	2	3	22	0	5	5	45	8	2	1	3	1	1	1	1	1	1	2	1	1	1	1	2	1	3	3	1	1	2	1	3	2	3	1	1	1	2	1	3	1	1	3	2	1	3
10	13	1	1	3	3	4	23	30	5	6	0	6	2	4	2	1	1	1	1	1	1	1	4	2	1	2	3	2	2	2	2	3	2	3	3	2	1	2	3	1	2	2	3	3	2	3	2	1	3
10	14	1	1	3	1	3	22	30	10	6	30	7	1	1	2	1	1	2	1	1	1	1	1	1	1	1	3	1	3	3	2	1	2	1	3	1	3	1	1	2	1	1	1	1	1	1	3	1	1
10	12	2	1	2	3	3	24	30	15	7	0	8	3	3	2	1	3	1	2	2	3	3	2	1	1	2	3	2	1	2	2	1	2	2	3	1	3	1	2	1	2	1	3	2	1	2	1	1	2
10	12	1	1	3	2	2	22	10	20	6	40	8	2	3	2	1	3	1	1	1	1	1	1	1	1	1	2	1	1	2	2	1	2	1	2	1	1	1	1	2	1	1	2	1	1	2	2	1	3
10	13	1	1	3	1	3	22	0	2	6	40	8	1	1	1	1	1	4	1	1	1	1	1	1	1	1	3	1	1	3	1	1	3	1	3	1	3	1	1	3	1	1	3	1	1	3	3	1	3
10	13	1	1	3	1	4	22	0	30	6	40	8	1	2	2	2	2	1	1	1	1	1	1	1	1	1	3	1	1	2	1	2	3	2	3	1	3	1	1	2	1	2	3	1	1	3	3	1	3
10	13	2	1	2	2	4	22	45	5	6	30	7.5	2	4	3	1	1	1	1	1	1	1	1	1	1	1	3	1	1	2	2	1	3	1	2	1	3	1	1	2	2	3	2	2	1	2	1	2	2
10	13	2	1	3	1	1	22	30	10	5	45	7.5	2	1	1	1	2	1	1	1	1	1	1	1	1	1	3	1	1	3	1	2	3	1	3	1	3	1	1	3	1	2	1	1	1	3	3	1	2
10	13	2	1	4	3	4	22	3	15	6	30	9	1	4	2	1	4	2	3	1	1	2	1	4	1	4	3	1	3	3	2	1	3	2	3	2	3	1	1	2	1	3	3	3	1	2	2	1	1
10	13	2	1	3	1	4	22	30	10	7	0	12	2	3	1	1	2	3	1	1	1	1	3	1	1	1	3	1	1	3	2	1	1	1	3	1	3	1	1	2	3	1	2	1	1	1	2	1	3
10	13	2	1	2	1	3	23	0	5	6	45	6.5	2	4	2	2	1	1	1	1	2	1	2	1	1	1	3	3	1	3	2	1	2	1	3	2	2	1	1	2	1	1	2	1	1	2	2	1	2
10	12	1	1	2	2	5	23	35	40	6	50	8	3	3	2	2	2	2	2	2	3	3	2	2	1	3	2	2	2	1	2	2	2	3	3	2	2	2	3	1	1	2	2	1	2	2	2	1	2
10	12	2	1	2	1	2	21	0	30	5	30	7	1	1	2	1	1	1	1	1	1	1	1	1	1	1	2	2	1	3	1	1	2	1	3	1	1	1	1	2	1	1	3	1	1	3	3	1	2
10	13	1	1	2	2	4	23	20	10	6	30	6	3	4	3	4	1	1	2	1	1	1	1	1	1	1	3	2	1	3	2	2	2	2	2	2	3	2	1	2	2	1	3	2	1	2	3	1	2
10	13	2	1	3	2	4	23	0	15	6	45	7	2	2	2	2	1	1	3	2	2	1	1	1	1	1	3	1	1	2	1	1	2	2	3	1	3	2	1	2	2	1	3	1	1	2	1	1	2
10	12	2	1	3	1	2	0	0	15	6	30	6	3	3	3	2	1	1	1	1	2	1	1	1	1	1	2	1	1	2	1	2	2	2	2	2	3	1	1	2	1	3	2	1	1	2	1	1	1
10	12	2	1	2	1	2	22	0	10	6	0	6	1	1	1	1	1	1	1	1	1	1	1	1	1	1	1	1	1	1	1	1	1	1	1	1	1	1	1	1	1	1	1	1	1	1	1	1	1
10	13	2	1	3	2	4	23	0	15	6	30	6.5	2	4	4	2	4	1	1	1	3	2	4	1	1	2	2	3	3	2	2	2	1	3	1	3	3	1	2	2	3	3	1	1	1	1	2	1	1
10	13	1	1	1	2	4	23	0	5	6	40	8	2	1	1	1	1	2	1	1	2	2	1	1	1	1	2	1	2	2	1	1	2	1	2	2	3	1	1	2	2	2	1	1	1	2	2	1	2
10	13	1	1	2	1	3	22	0	5	6	30	8	1	1	1	1	1	1	1	1	1	1	1	1	1	1	3	1	1	3	1	1	1	1	3	1	3	1	1	3	1	1	3	1	1	3	3	1	1
10	13	2	1	1	2	2	23	0	10	6	25	7	2	3	2	1	1	2	1	1	1	1	2	1	1	1	2	2	1	2	1	2	1	1	3	1	3	3	1	2	3	1	3	1	1	3	2	1	2
10	13	1	1	4	3	3	23	20	40	7	0	7	3	4	3	4	1	1	1	1	1	1	1	1	1	1	2	2	1	3	1	1	2	1	2	2	3	2	1	1	2	3	2	1	2	2	2	1	1
10	12	2	1	3	1	4	22	10	30	6	0	7	2	3	2	4	1	1	1	1	3	1	2	1	1	3	2	1	2	2	2	1	1	1	3	1	1	1	1	2	1	3	2	1	1	3	2	1	1
10	12	2	1	2	1	1	23	0	10	6	40	8	2	1	1	1	1	1	1	1	1	1	1	1	1	1	2	1	1	2	1	1	2	1	2	1	3	1	1	2	1	1	2	1	1	2	1	1	1
10	12	1	1	2	1	3	22	0	5	7	0	10	2	2	2	1	1	1	1	1	1	1	1	1	1	1	2	1	1	1	1	1	1	1	3	1	3	1	1	1	1	1	1	2	1	2	2	1	3
10	13	1	1	3	1	4	24	0	60	6	30	3	4	4	3	4	4	3	1	1	3	3	1	2	1	3	2	2	2	2	1	2	2	2	2	2	2	2	2	1	3	2	2	2	1	2	2	1	2
10	12	2	1	2	1	4	21	30	10	6	5	9	2	2	2	1	2	1	1	1	1	1	1	1	1	1	2	1	2	3	1	2	3	2	3	2	3	2	2	2	2	2	3	1	1	2	3	1	2
10	13	1	1	1	2	3	22	30	30	6	50	7	4	2	2	4	4	3	1	1	1	1	1	1	1	1	3	1	1	3	2	2	2	1	2	1	1	1	1	2	3	1	2	1	1	2	2	1	3
10	13	2	1	3	1	3	22	30	10	6	5	8	2	3	2	1	2	1	1	2	2	1	1	1	1	1	3	1	1	2	1	1	2	2	2	1	3	1	2	2	2	2	3	1	1	2	2	1	2
10	13	1	1	1	1	4	23	0	30	6	20	6.5	2	3	2	2	1	1	1	2	3	3	1	1	1	1	3	2	1	3	1	1	2	1	3	1	3	2	1	1	2	2	3	1	1	3	2	1	2
10	13	2	1	1	1	3	22	30	15	6	30	7	2	2	2	1	1	1	1	1	1	1	1	1	1	1	3	1	1	3	1	1	3	1	3	1	3	1	1	2	1	3	3	1	1	3	2	1	3
10	12	2	1	3	1	2	23	0	5	5	45	7	1	3	2	1	1	1	1	1	1	1	2	1	1	1	2	1	1	3	2	2	3	1	1	1	3	1	2	1	1	1	2	1	1	3	2	1	1
10	12	2	1	3	1	1	23	0	10	6	50	2	1	1	1	1	2	1	1	1	1	1	1	1	1	2	2	1	3	2	1	2	2	1	3	1	3	1	1	2	1	1	3	1	1	2	3	1	3
10	12	1	1	3	1	3	22	0	80	7	0	6.5	2	2	2	2	1	2	1	1	2	2	1	1	1	1	2	1	1	2	1	1	1	1	2	1	3	2	1	3	1	1	3	1	1	3	2	1	1
10	13	1	1	2	3	3	22	30		6	30	7	2	1	2	4	1	4	1	1	1	1	1	1	1	1	2	1	1	3	2	1	2	1	1	3	3	1	1	1	1	1	1	1	1	1	1	1	1
10	12	2	1	1	1	4	22	10	30	6	30	8	3	4	2	3	1	1	1	1	1	1	1	1	1	2	3	1	1	3	1	2	2	2	3	2	3	1	2	3	2	2	3	3	1	2	2	1	1
10	12	1	1	3	2	4	22	30	17	6	35	7.5	2	3	2	3	3	3	2	2	3	3	3	2	1	1	2	2	1	2	2	2	2	2	2	2	2	1	2	1	2	2	2	2	2	2	2	1	2
10	12	1	1	3	2	4	22	50	15	7	5	7.5	2	3	3	1	3	4	4	1	1	1	2	1	1	1	3	1	2	3	1	2	2	2	3	1	2	2	1	2	2	3	3	2	3	2	2	1	1
10	12	2	1	2	1	3	22	10	10	7	5	9	2	1	2	1	1	1	1	1	2	2	1	1	1	1	2	1	1	3	1	1	2	1	3	1	3	1	1	2	1	1	3	1	1	2	2	1	2
10	12	1	2	2	2	3	23	30	10	6	45	8	3	4	3	2	2	1	4	4	3	3	1	1	1	1	3	2	2	3	2	1	2	2	3	2	3	2	1	3	3	2	3	1	1	3	1	1	2
10	13	1	1	3	4	4	22	45	10	6	50	9	2	3	3	1	2	3	1	1	2	2	2	1	1	1	2	2	1	2	2	2	2	2	3	2	3	2	2	1	3	3	3	1	1	2	2	1	1
10	14	2	1	2	1	2	22	30	3	6	35	7	1	2	2	1	1	1	1	1	2	2	1	1	1	1	3	1	1	3	1	1	1	1	2	1	1	1	1	2	1	1	3	1	1	3	3	1	3
10	12	1	1	2	2	3	23	0	15	6	30	4	2	4	2	1	4	1	1	1	1	1	1	1	1	2	3	1	1	3	3	1	2	3	3	1	3	2	3	1	3	1	3	1	1	3	2	1	1
10	12	1	1	2	2	3	23	0	5	6	50	7	1	1	1	1	1	1	1	1	1	1	1	1	1	1	2	1	1	3	2	1	1	1	2	1	3	2	1	3	1	1	2	1	1	2	2	1	3
10	13	2	1	5	1	3	22	30	5	7	0	8	1	1	1	1	1	1	1	1	1	1	2	1	1	1	2	1	2	2	1	1	3	1	2	1	3	2	1	2	2	2	2	1	1	2	2	1	1
10	12	2	1	1	2	4	23	0	30	6	40	8	2	3	3	2	1	1	1	1	3	1	1	1	1	1	3	3	1	2	1	1	2	1	2	2	3	2	1	3	2	1	2	1	1	2	3	1	3
10	13	1	1	2	2	3	22	0	20	7	0	9	2	3	2	1	1	1	1	1	1	1	1	1	1	1	2	2	2	2	2	1	1	2	2	2	3	2	1	3	2	1	1	1	1	2	3	1	3
10	13	1	1	2	1	2	22	0	30	6	0	7	2	3	2	1	1	2	1	1	1	1	1	1	1	1	2	1	1	2	2	1	2	1	3	1	2	1	1	2	1	1	2	1	1	2	3	1	2
10	13	2	1	3	3	3	22	30	30	5	30	6.5	2	4	3	4	4	1	3	2	1	1	1	1	1	1	3	1	3	3	1	1	2	1	3	2	3	1	1	2	2	1	3	1	1	2	2	1	1
10	13	1	1	2	1	3	23	0	68	6	35	7	3	2	2	4	1	1	1	1	3	3	1	1	1	1	3	1	3	3	1	1	3	3	3	1	3	1	2	3	2	3	3	2	2	3	3	2	1
10	13	1	1	3	3	4	22	30	20	6	30	9	2	4	1	1	1	2	1	1	1	1	1	1	1	1	1	1	1	1	1	1	2	2	1	1	2	1	1	1	1	1	1	2	1	1	1	1	1
10	13	2	1	2	2	2	22	10	30	6	50	7	2	2	1	2	1	3	1	1	1	1	1	1	1	3	3	3	1	2	1	2	1	1	2	2	3	2	1	2	3	1	3	2	1	2	2	1	1
10	12	2	1	2	3	3	23	0	25	6	55	7	2	2	3	3	3	1	1	1	3	1	3	3	1	1	3	2	2	3	3	2	2	3	3	3	3	2	3	2	2	3	3	2	2	2	1	1	1
10	12	2	1	3	3	3	23	0	2	6	0	7	2	3	2	1	1	1	1	1	2	1	1	1	1	1	3	1	1	2	1	1	2	1	3	1	3	1	1	2	1	3	2	1	1	2	2	1	1
10	13	2	1	3	1	3	23	5	10	6	45	7.5	1	3	2	1	1	2	1	1	1	1	1	1	1	1	3	1	2	3	1	1	2	1	3	1	3	1	1	2	1	1	3	1	1	3	3	1	3
10	13	1	1	4	1	3	22	0	15	6	45	8.5	2	2	2	1	1	4	1	3	1	1	1	1	1	4	2	2	1	2	2	3	2	1	2	1	2	2	1	1	3	2	2	1	1	2	1	1	3
10	13	2	1	4	5	4	23	0	30	6	0	7	3	4	3	2	3	1	4	1	1	1	1	1	1	1	2	2	1	2	3	1	2	3	2	2	3	2	2	1	2	1	3	2	1	2	3	1	2
10	13	2	2	3	2	3	22	30	90	6	30	6.5	4	4	4	4	1	1	1	1	1	1	1	1	1	4	3	2	2	3	1	2	2	3	3	1	3	1	2	2	1	1	3	1	1	3	2	1	2
10	12	2	1	3	2	3	22	30	40	6	10	7	2	3	2	3	2	3	2	3	3	3	3	1	1	2	2	2	2	3	1	1	2	2	2	2	3	2	2	2	2	2	1	1	1	2	2	1	1
10	13	2	1	2	2	1	23	0	1	6	10	6	2	3	3	1	1	1	1	1	1	1	1	1	1	1	3	2	2	3	2	3	1	1	2	1	3	2	1	3	1	1	2	1	2	3	3	1	1
10	13	1	1	3	1	3	23	0	15	6	0	8.5	1	3	2	1	1	2	1	1	1	1	1	1	1	1	2	1	1	3	2	1	2	1	2	1	2	1	1	2	2	1	3	1	1	3	1	2	3
10	13	1	2	2	3	1	22	0	10	8	0	8	2	1	1	1	1	1	4	4	1	1	1	1	1	1	1	2	1	3	1	3	1	1	1	1	3	1	1	1	2	1	3	2	1	1	2	1	1
9	12	2	1	3	2	3	22	20	80	6	0	7.5	3	4	4	4	4	3	2	4	4	1	4	2	1	1	2	2	3	3	2	2	3	3	3	2	3	1	2	2	3	3	3	2	1	3	3	1	2
9	13	1	1	2	1	4	22	15	10	6	20	8	2	3	2	2	1	1	1	1	1	1	1	1	1	2	3	1	1	2	2	1	2	2	2	2	2	2	1	2	1	2	2	2	2	2	2	2	1
9	13	2	1	1	2	3	22	15	5	6	25	8	2	1	1	1	1	1	1	1	1	1	1	1	1	1	2	1	2	2	1	1	3	1	3	2	3	1	1	3	1	1	3	1	1	2	2	1	1
9	13	2	1	2	5	3	22	15	90	6	0	5	4	3	3	4	4	1	3	1	1	1	3	1	1	4	3	3	3	2	3	1	3	3	3	3	2	1	3	2	3	3	1	1	1	3	2	1	3
9	12	2	1	3	1	3	22	15	20	6	20	8.5	2	3	2	3	1	1	1	2	1	1	1	1	1	1	3	1	2	3	1	2	2	1	3	1	3	2	1	2	2	3	3	1	1	3	2	1	2
9	12	2	1	2	1	3	22	15	30	5	55	7	1	4	2	2	1	1	1	1	1	4	1	1	1	1	3	1	1	3	2	2	2	1	3	1	3	2	1	3	1	2	2	1	1	3	3	1	1
9	12	2	1	3	1	4	22	15	37	5	55	8	2	2	2	3	1	1	1	2	1	4	1	1	1	1	3	1	1	3	1	2	2	1	3	1	3	1	1	2	3	2	3	1	2	3	3	1	3
9	14	2	1	2	2	4	22	15	30	6	0	8	2	4	3	3	3	1	1	1	2	1	4	3	1	3	2	1	2	1	3	1	2	1	1	2	2	2	2	1	1	2	2	1	1	2	3	1	1
9	13	1	1	3	2	4	22	30	45	6	40	6	3	3	3	3	1	2	1	1	1	1	1	3	1	1	3	1	1	3	1	1	2	1	3	1	3	1	1	2	1	2	3	1	3	3	2	1	1
9	13	1	1	1	1	2	22	15	20	6	20	7.5	2	2	2	2	2	1	1	1	1	1	1	1	1	1	3	1	1	3	1	1	1	1	3	1	3	1	1	1	2	1	3	1	1	3	3	1	3
9	13	1	1	2	2	4	22	15	30	6	40	8.5	2	4	2	3	1	1	1	3	3	3	3	2	1	3	3	2	2	3	1	2	2	1	3	2	2	2	2	1	2	1	2	1	2	3	2	2	2
9	12	1	1	2	2	4	22	15	20	6	15	7	2	3	1	1	1	2	1	1	1	1	1	1	1	1	3	2	1	3	1	1	3	1	2	1	3	2	1	2	2	1	3	1	1	2	2	1	1
9	13	2	1	2	2	3	22	15	30	6	0	8	1	1	1	2	1	1	1	1	1	1	1	1	1	1	3	1	1	3	1	1	2	1	3	1	3	1	1	2	2	1	3	3	1	3	2	1	1
9	13	2	1	2	1	4	22	15	30	6	25	6.5	2	3	3	2	1	3	4	4	1	1	2	3	1	2	2	1	2	3	2	1	2	2	3	2	3	1	2	1	2	2	2	1	1	1	2	1	3
9	13	1	1	3	1	1	22	15	10	5	30	1	2	1	1	1	1	1	1	1	1	1	1	1	1	1	3	1	1	2	2	1	2	1	3	1	1	1	1	1	1	1	2	1	1	3	3	1	1
9	13	2	1	3	1	4	22	10	5	5	45	7	2	3	3	1	3	1	1	1	1	4	4	1	1	4	2	2	1	1	2	2	2	3	2	3	1	2	3	1	3	3	2	1	1	2	2	1	3
9	13	2	1	2	1	4	22	0	10	6	0	8	1	2	2	1	1	1	1	3	3	2	1	1	1	2	3	2	1	3	2	1	2	2	3	1	3	2	1	3	2	1	3	2	1	3	2	1	1
9	12	1	1	2	1	1	22	15	20	6	0	8	2	2	2	1	1	1	1	3	1	1	1	1	1	1	3	1	1	3	1	1	2	1	3	2	3	1	1	3	1	2	3	1	1	3	3	1	2
9	13	1	1	3	2	3	22	15	10	6	5	8	1	3	2	2	1	1	1	1	1	1	1	1	1	1	2	2	1	2	1	2	2	2	2	2	3	2	1	3	2	3	3	1	1	1	2	1	1
9	13	1	1	3	1	1	22	15	5	6	25	7	1	2	1	1	1	1	3	4	1	1	1	2	1	1	3	2	2	3	1	1	2	1	3	1	3	3	1	3	2	1	3	1	1	3	3	1	3
9	13	2	1	3	2	3	22	15	15	6	15	9	2	2	2	3	1	1	1	2	3	1	1	1	1	1	3	1	2	2	1	1	2	1	3	1	3	2	1	2	1	1	2	1	1	2	2	1	1
9	13	1	1	2	2	3	22	15	20	6	30	8	2	2	2	1	2	1	1	2	1	3	1	1	1	1	3	2	1	2	1	1	3	1	2	1	3	2	1	1	1	2	3	1	1	3	2	3	3
9	12	2	1	1	1	3	22	15	30	6	0	7.5	1	3	2	1	1	1	1	1	1	2	1	1	1	1	3	1	1	3	1	1	3	1	3	1	2	1	1	2	2	1	3	1	1	3	3	1	3
9	12	2	1	2	2	4	22	15	30	6	0	7	3	3	2	3	3	4	1	1	2	1	1	2	1	3	3	1	2	2	2	2	2	2	2	1	3	1	2	2	1	2	3	1	1	2	2	1	3
9	13	2	1	2	2	3	23	0	20	7	30	9.5	2	3	2	2	1	1	1	1	2	1	1	1	1	1	3	3	1	3	1	1	3	1	3	1	3	1	1	2	1	2	3	1	1	3	3	1	1
9	13	1	1	2	2	2	23	0	10	7	25	8.5	2	3	3	1	3	2	1	2	1	2	1	1	1	1	2	2	2	2	1	2	2	2	2	2	3	1	1	2	2	2	2	1	1	1	1	1	2
9	12	2	1	2	1	4	22	13	40	6	18	8	2	1	2	4	1	1	1	3	1	4	1	1	1	1	3	1	1	3	2	3	3	3	3	2	2	1	3	2	2	3	3	1	1	3	3	1	2
9	13	2	1	3	2	2	22	15	30	6	25	7	3	4	4	3	2	2	3	2	2	2	1	2	1	1	3	1	2	3	1	1	3	2	3	1	3	1	1	1	1	3	3	1	1	3	2	1	1
9	13	2	1	2	2	4	22	15	40	6	10	7.5	2	3	1	4	2	1	1	1	2	1	2	1	1	2	3	1	2	3	1	1	2	1	3	1	3	1	1	2	1	1	3	1	1	2	2	1	1
9	14	1	1	1	1	3	22	15	30	6	0	7.5	1	3	1	3	1	1	1	4	1	1	1	1	1	1	3	2	1	3	1	1	3	1	3	1	3	2	1	3	2	1	3	1	1	3	2	1	3
9	13	1	1	2	2	4	22	15	5	6	0	6	3	3	3	3	4	1	3	3	3	4	1	3	1	3	3	2	2	2	1	1	2	2	3	2	3	2	2	2	2	3	3	1	2	3	3	1	2
9	13	2	1	2	2	3	22	30	10	6	0	8	2	2	1	2	1	1	1	3	1	1	1	1	1	1	3	1	1	3	1	2	3	1	2	1	3	1	1	2	1	2	3	1	1	2	3	1	1
9	13	2	1	1	1	2	22	15	20	6	25	7.5	1	2	2	2	1	1	1	1	1	1	1	1	1	1	3	1	1	3	1	1	1	1	3	1	3	1	1	3	1	1	3	1	1	3	3	1	3
9	13	2	1	2	1	5	22	15	40	5	50	7	2	2	2	2	1	1	1	1	1	1	1	1	1	1	3	3	2	3	2	1	2	1	3	1	1	1	1	3	1	1	3	1	1	3	2	1	1
9	12	1	1	2	1	3	22	15	30	6	25	7	2	1	2	3	1	1	1	1	1	1	1	1	1	1	2	1	1	3	1	2	1	1	2	3	3	1	1	2	2	1	3	1	1	2	2	1	2
9	13	2	1	2	1	3	22	10	60	6	25	7	3	2	2	4	1	1	1	1	1	2	1	1	1	2	3	2	1	3	1	1	3	1	3	1	3	1	1	3	2	2	3	1	1	3	3	1	1
9	13	1	1	2	2	3	22	30	10	6	0	7.5	2	3	3	2	1	1	1	1	1	1	1	1	1	1	2	1	1	3	1	1	2	1	3	1	3	1	1	2	2	1	3	1	1	3	3	1	2
9	13	2	1	2	2	4	22	15	45	6	20	8	2	3	2	4	4	1	1	1	3	1	3	3	1	1	3	3	3	3	3	1	3	3	3	3	3	1	3	3	2	1	3	1	1	3	3	1	3
9	13	2	1	3	1	3	22	15	30	6	13	7	2	3	4	4	1	2	1	1	1	1	1	1	1	3	2	1	1	2	1	1	1	2	2	1	3	2	2	2	3	3	2	1	1	2	2	1	3
9	13	2	1	2	1	4	22	15	15	5	55	7.5	1	3	2	1	2	2	1	2	2	2	2	1	1	2	3	1	1	2	1	1	3	1	3	1	3	1	1	3	1	1	3	1	1	3	2	1	2
9	14	1	1	2	2	3	22	15	30	6	25	8	3	4	3	2	1	1	3	4	1	1	1	1	1	1	2	2	2	2	1	1	2	2	3	1	3	2	2	2	2	2	2	1	1	2	1	1	2
9	13	2	1	1	1	3	22	15	30	6	5	7	2	4	2	4	3	3	1	1	1	1	1	1	1	1	3	1	1	3	1	1	3	1	3	2	3	1	1	2	2	3	3	1	1	3	2	1	1
9	13	2	1	2	1	3	22	15	20	6	0	8	2	3	2	3	1	1	1	1	2	1	1	1	1	1	2	1	1	2	1	1	2	1	3	1	3	1	1	2	1	2	3	1	1	2	2	1	2
9	12	1	1	3	2	2	22	15	10	6	30	8.3	2	3	2	2	1	1	1	4	1	1	1	1	1	2	2	1	1	2	1	2	3	2	2	1	3	1	1	2	2	2	2	1	1	3	3	3	2
9	13	2	1	3	1	4	20	30	60	6	0	6.5	2	2	2	2	2	1	1	2	1	2	2	1	1	1	2	1	2	2	1	1	3	2	3	1	3	1	1	2	1	2	3	1	1	3	2	1	3
9	12	2	2	3	1	3	22	15	30	6	0	7.5	2	2	2	2	1	1	1	1	2	2	2	1	1	1	3	1	1	3	2	1	2	1	3	2	3	2	2	3	1	1	3	1	1	3	2	1	1
9	13	1	1	2	1	3	22	15	30	6	10	8	2	2	1	2	1	3	1	1	1	1	1	1	1	1	3	1	1	2	1	1	3	1	2	1	3	2	1	2	1	2	3	1	1	3	3	1	2
9	12	1	1	2	1	4	23	0	60	7	35	10	3	2	2	4	3	1	1	1	1	1	1	1	1	1	3	2	1	3	1	2	2	2	3	2	3	2	2	2	2	2	2	2	2	2	2	2	2
9	13	1	1	1	1	4	22	15	10	6	30	8	2	3	2	1	1	1	1	1	1	1	1	1	1	1	3	2	1	3	1	3	2	1	3	1	3	2	1	2	2	2	3	1	1	3	2	1	3
9	14	1	1	2	2	2	22	20	10	6	10	8	1	3	2	1	1	1	1	1	1	4	1	1	1	1	2	1	1	3	1	1	2	1	3	1	3	2	1	2	1	1	2	2	1	2	2	1	1
9	13	1	1	2	2	3	22	10	5	6	30	8	2	2	1	1	1	2	1	2	1	1	2	2	1	2	3	1	1	3	1	1	3	1	3	1	2	2	1	2	1	1	3	1	2	3	2	1	2
9	13	1	1	1	1	1	23	0	30	5	50	7	4	4	3	3	4	1	4	2	4	1	1	4	1	2	2	3	3	2	3	2	1	2	3	3	3	2	1	3	2	2	3	1	1	3	2	1	1
9	14	2	1	3	2	4	22	15	90	6	15	5	3	3	3	4	4	1	1	1	1	4	1	1	1	2	2	2	2	3	2	2	1	2	3	2	3	1	2	2	2	2	3	1	1	3	2	1	2
9	13	2	1	3	2	3	23	0	15	6	30	7	2	3	2	1	1	1	1	1	1	1	1	1	1	1	2	1	1	2	1	2	2	1	2	2	3	1	2	2	2	3	3	1	1	2	2	1	1
9	12	2	1	4	2	4	22	15	15	6	0	7.5	2	2	3	2	1	1	1	1	1	1	4	1	1	1	3	1	1	3	2	1	1	2	3	2	3	1	2	3	2	1	3	1	1	3	2	1	2
9	13	2	1	1	1	2	22	15	30	6	0	8	2	3	2	1	3	1	1	1	3	1	1	1	1	3	3	2	1	3	1	1	3	2	3	2	3	3	1	2	2	2	3	1	1	3	2	1	1
9	13	2	1	2	1	3	20	15	10	6	15	8	1	1	1	1	1	1	1	1	1	1	1	1	1	1	2	1	1	2	1	1	3	1	2	1	3	1	1	2	1	2	3	1	1	2	2	1	1
9	14	2	1	1	4	3	22	15	10	6	15	6.5	2	3	3	1	1	1	1	1	1	1	1	1	1	2	3	1	2	3	2	2	1	2	2	2	2	1	2	1	1	3	3	2	1	2	3	1	1
9	13	1	1	3	2	4	23	30	75	6	0	5	2	3	2	4	3	1	2	1	1	4	1	1	1	2	2	2	1	3	2	2	2	3	2	2	3	1	3	1	2	3	2	3	1	1	2	1	3
9	13	2	1	3	1	3	22	15	20	6	0	7	2	3	2	1	1	1	1	2	2	2	1	1	1	1	3	2	1	3	2	1	2	1	3	2	3	1	2	3	3	3	3	1	1	3	3	1	1
9	13	1	1	1	2	4	22	35	30	6	25	8	1	2	2	1	1	1	1	3	1	1	1	1	1	1	3	2	1	3	2	1	2	1	2	1	2	1	1	2	2	3	2	1	1	2	3	1	2
9	13	1	1	2	1	2	23	0	45	5	45	7	3	4	3	4	1	1	1	4	2	1	1	1	1	1	3	2	1	2	1	1	2	1	2	2	2	2	1	3	1	1	3	1	1	2	2	1	3
9	13	1	1	3	2	3	22	15	120	6	0	6	2	3	1	4	2	1	1	1	1	1	3	1	1	1	2	2	1	2	2	2	3	2	2	2	3	1	2	1	1	3	2	1	1	2	3	1	3
9	13	2	1	2	2	5	23	30	10	5	45	7	1	2	1	1	1	1	1	1	2	1	2	1	1	2	3	1	2	3	2	1	2	1	3	1	3	1	1	2	2	3	3	1	1	3	2	3	2
9	13	1	2	2	1	5	22	30	15	5	30	7	3	4	2	3	4	2	1	2	1	4	2	1	1	1	1	1	1	1	2	1	3	2	3	2	3	1	1	2	2	2	3	2	2	3	2	1	2
9	13	2	1	3	1	5	22	15	15	6	25	7.5	2	3	2	3	1	1	1	1	1	1	1	1	1	1	2	2	2	2	2	1	3	2	2	2	2	1	1	2	2	2	2	1	1	2	2	1	2
9	12	2	1	3	1	3	22	15	40	6	30	6.5	3	3	2	3	2	1	1	1	1	1	2	1	1	2	3	2	2	2	1	2	2	2	3	2	1	1	2	1	2	3	3	1	1	3	2	1	2
9	13	1	1	2	2	3	22	15	15	6	25	9	2	3	2	1	1	1	1	1	1	1	1	1	1	1	3	1	1	1	1	1	3	1	3	1	3	1	1	3	1	1	3	1	1	3	3	1	3
9	13	2	1	2	1	3	22	15	20	6	15	7.5	2	3	1	3	1	1	1	1	1	1	1	1	1	1	3	1	1	3	1	2	2	1	2	1	2	1	1	2	2	1	2	1	1	2	2	1	1
9	13	1	1	2	1	3	23	0	20	6	0	6.5	2	4	2	2	3	2	2	3	1	1	2	1	1	1	3	1	1	3	1	1	3	1	3	1	3	1	2	3	1	2	3	1	1	3	3	1	3
9	12	2	1	3	1	2	22	15	20	6	25	8.5	1	4	2	1	1	1	1	1	1	1	1	1	1	1	3	1	2	3	1	1	2	1	3	1	3	2	1	2	1	1	2	1	1	3	2	3	1
9	11	2	1	2	1	1	22	15	20	6	25	8	2	3	2	1	1	1	1	1	1	1	1	1	1	1	2	1	2	3	1	2	3	1	2	1	3	2	1	2	1	2	3	1	1	3	3	1	2
9	12	1	1	2	1	3	22	15	40	6	25	7	2	3	2	4	1	1	1	1	1	1	1	1	1	1	2	2	2	2	2	1	2	1	2	1	3	1	2	2	3	3	2	1	1	2	2	1	2
9	13	1	1	3	2	2	22	30	90	5	30	6	3	1	1	4	2	1	1	1	3	3	1	1	1	1	3	3	1	3	1	1	1	1	3	1	3	2	1	3	1	2	3	1	1	3	3	1	3
9	13	1	1	2	4	4	22	0	60	22	0	6	4	4	2	4	1	1	2	2	1	4	4	3	1	2	3	3	1	1	2	1	2	3	3	2	3	1	3	2	3	1	1	1	2	3	1	2	1
9	13	2	1	2	1	2	22	15	40	6	0	7.5	2	3	2	3	2	1	1	1	1	1	1	1	1	2	3	1	1	3	1	2	2	2	2	1	3	1	2	3	1	2	2	1	2	3	2	3	3
9	12	1	1	2	2	3	22	15	60	6	40	7	3	3	2	4	1	1	1	1	1	1	1	1	1	3	3	2	1	2	1	1	2	2	3	1	3	1	1	2	2	1	3	1	1	2	2	1	2
9	12	2	1	3	1	3	22	15	15	6	0	7.5	2	4	2	1	1	1	1	1	1	1	1	1	1	1	3	1	1	3	1	1	3	1	3	1	3	2	1	3	1	1	3	1	1	3	3	1	3
9	13	2	1	3	1	3	22	30	20	6	0	6	1	1	2	1	1	2	1	1	1	2	1	1	1	1	3	1	2	3	1	1	2	1	3	1	3	1	2	3	2	1	3	1	1	3	2	1	2
9	13	1	1	3	3	3	23	30	5	6	55	7.5	1	4	3	3	1	1	1	1	1	1	1	2	1	4	2	2	2	2	2	3	3	3	2	2	3	2	2	3	3	1	2	1	2	3	1	2	3
9	13	2	1	1	1	5	22	15	45	6	25	7	1	2	2	3	1	1	1	1	1	1	1	1	1	1	3	2	1	3	3	2	3	2	3	2	3	3	2	2	2	3	2	1	2	3	2	1	2
9	12	2	1	2	1	4	22	40	10	6	25	7.5	2	2	2	1	1	1	1	1	1	1	1	1	1	1	3	1	1	3	1	1	2	1	2	1	3	1	1	2	1	2	3	1	1	2	3	1	3
9	12	2	1	3	2	5	22	15	80	6	0	6.5	2	4	4	4	1	2	2	1	1	2	4	1	1	2	2	3	1	2	1	3	2	3	2	2	1	1	3	1	3	3	2	3	1	2	3	1	3
9	13	2	1	2	3	5	22	15	30	6	25	8.5	2	3	4	3	1	1	1	2	1	1	1	4	1	1	3	2	2	3	2	1	2	2	3	2	3	1	3	3	3	1	2	1	1	3	2	1	1
9	14	2	1	2	3	3	22	15	90	5	30	6	3	4	3	4	1	1	1	1	1	3	2	4	1	1	3	1	2	2	3	2	2	2	3	1	3	3	2	2	2	1	3	2	1	3	2	1	1
9	13	2	1	3	2	2	22	15	20	5	30	7	2	1	1	1	1	1	1	1	3	1	1	1	1	1	2	1	1	2	1	1	1	1	3	1	3	1	1	1	1	1	3	1	1	3	3	1	2
9	13	1	1	3	2	4	22	15	15	6	0	7.5	1	1	1	1	1	1	1	1	1	1	2	1	1	1	2	1	1	3	1	1	2	1	3	1	3	1	1	3	1	2	3	1	1	3	2	1	2
9	13	2	1	2	3	4	22	15	15	6	0	8	2	2	2	2	1	1	1	1	1	4	1	3	1	2	3	2	1	3	3	2	1	3	3	3	2	2	2	1	1	3	3	2	1	3	2	1	1
9	13	1	1	2	1	5	22	15	60	6	20	7	3	3	2	4	2	1	3	1	2	1	3	1	1	1	3	2	1	2	2	1	2	2	3	3	3	3	2	1	1	3	1	1	1	3	3	1	1
9	12	2	1	2	1	4	22	15	15	6	5	8	1	3	2	1	1	1	1	1	1	1	2	1	1	2	3	1	1	2	1	2	2	2	3	2	3	1	1	2	2	1	3	1	1	2	3	1	3
9	13	2	1	2	2	3	22	15	60	6	25	7	2	2	2	4	1	3	1	1	1	1	2	1	1	1	3	1	1	3	1	1	2	2	3	1	3	2	1	2	1	2	2	1	1	3	2	1	3
9	12	1	1	3	2	2	22	15	15	6	35	8	1	3	1	1	1	2	1	1	1	1	1	1	1	1	3	1	2	2	1	2	3	1	3	1	3	1	1	1	1	1	3	1	1	3	2	1	2
9	12	2	1	2	1	3	22	15	45	6	5	6.5	2	3	2	2	1	1	1	1	1	1	1	1	1	1	3	2	3	2	1	2	2	1	2	1	3	1	1	2	3	2	3	2	1	3	2	1	3
9	13	1	1	2	2	3	23	0	30	6	0	8	2	2	2	1	1	1	1	1	1	1	1	1	1	1	2	1	1	2	1	1	2	1	2	1	3	1	1	2	2	2	3	1	2	2	2	1	1
9	13	1	1	3	1	2	22	30	20	6	40	7.83	2	2	1	1	1	2	2	1	2	3	1	1	1	1	3	2	1	3	1	2	2	1	3	1	3	2	1	3	1	1	3	1	1	3	2	1	3
9	13	1	1	2	2	3	23	20	30	6	25	7	3	2	1	1	1	1	1	1	1	1	1	1	1	3	3	2	1	1	1	2	2	2	2	2	2	1	1	1	1	2	2	2	2	2	2	2	2
9	12	1	1	2	3	4	22	15	30	6	25	7	2	2	2	1	1	1	1	1	1	1	1	1	1	1	3	3	3	3	1	1	2	1	3	2	3	2	1	2	3	2	3	1	1	2	2	1	1
9	13	1	1	2	1	3	22	35	20	6	30	8	2	3	2	1	1	3	1	1	1	1	1	1	1	1	3	2	1	2	1	1	2	2	3	1	3	1	1	2	2	2	3	1	1	3	2	1	3
9	13	2	1	2	1	3	24	30	15	6	15	8	2	2	2	2	1	1	1	1	1	1	1	1	1	1	3	1	1	2	2	1	3	1	3	1	3	1	1	3	1	1	2	1	1	3	2	1	3
9	13	2	1	4	4	5	22	20	12	5	50	7.5	2	4	3	1	3	2	2	3	2	2	2	3	1	1	3	1	1	2	2	3	2	3	3	2	2	1	3	1	3	3	3	2	1	3	1	1	3
9	13	2	1	2	2	3	22	15	10	6	15	7.5	2	3	3	1	1	2	1	1	1	1	2	1	1	1	3	1	2	2	1	2	2	2	3	1	3	1	1	2	1	2	3	1	1	2	2	1	2
9	13	1	1	3	1	3	22	30	5	6	0	7.5	2	3	1	1	1	1	1	1	2	1	2	1	1	1	2	2	1	2	1	1	2	1	2	1	3	1	1	1	1	1	2	1	1	2	2	1	1
9	13	2	1	2	1	4	22	15	60	6	25	7	3	2	2	3	1	1	1	1	1	2	1	1	1	1	3	1	1	2	2	3	3	1	1	1	2	2	1	2	1	1	3	1	1	1	2	1	2
9	13	2	1	3		3	22	15	30	6	0	7	2	2	1	2	1	1	1	1	1	1	3	1	1	1	3	1	2	2	2	1	2	3	2	1	2	2	2	2	1	2	3	1	1	2	3	1	1
9	13	1	1	2	2	3	23	0	15	9	0	8	3	3	3	4	3	4	1	1	1	3	1	1	1	1	3	2	1	2	1	1	2	1	3	1	3	1	1	3	2	1	3	1	1	2	2	1	1
9	12	1	1	3	2	3	22	15	15	6	30	8	2	2	2	1	2	1	1	1	2	1	1	1	1	1	3	1	1	3	1	1	3	2	3	1	3	1	1	2	1	1	3	1	1	3	2	1	2
9	13	1	1	1	1	3	22	0	60	6	15	8	2	2	2	4	1	1	1	1	1	1	1	4	1	1	2	1	2	3	1	2	2	1	2	2	3	1	1	2	1	1	2	1	1	2	2	1	1
9	13	1	1	1	2	4	22	45	10	6	30	7.5	3	4	2	2	4	1	1	1	1	4	1	1	1	4	3	2	1	3	1	1	2	2	3	2	3	2	2	3	3	2	3	1	1	3	2	1	2
9	13	2	1	2	1	3	22	15	5	6	0	6	2	2	1	1	1	1	1	2	1	1	1	1	1	2	3	1	1	3	1	1	2	1	3	1	3	1	1	2	1	1	3	1	1	3	2	1	1
9	12	1	1	3	2	3	22	15	15	6	0	7.8	2	2	1	1	1	1	1	1	1	1	1	1	1	1	3	1	1	3	1	1	1	1	3	1	3	1	1	2	1	1	2	1	1	3	2	1	1
9	13	2	1	3	2	4	22	15	30	5	45	7.5	2	3	2	3	4	1	1	1	3	1	1	2	1	1	3	2	1	3	2	2	3	2	3	2	3	1	2	2	3	3	3	1	2	3	3	1	2
9	12	1	1	3	1	3	22	15	15	6	20	7	2	2	2	1	1	2	1	1	1	1	1	1	1	1	3	1	1	3	1	2	2	1	3	1	3	1	1	2	1	1	3	1	1	3	3	1	3
9	13	2	1	2	2	4	22	15	10	6	25	7.4	2	2	2	1	1	1	1	2	2	1	1	1	1	2	3	1	1	3	2	1	3	2	3	1	3	2	1	3	2	1	2	1	1	2	2	1	1
9	13	1	1	2	2	3	23	0	3	6	0	7	2	3	2	1	1	1	1	1	1	1	1	1	1	2	3	1	1	3	1	1	2	1	3	1	3	2	1	3	1	1	2	1	1	2	2	2	2
9	13	2	1	3	2	4	22	15	60	6	25	8	2	4	2	4	4	1	1	1	4	4	1	2	1	4	2	1	1	2	2	2	2	2	2	2	3	2	1	2	1	1	2	2	1	2	2	1	2
9	12	1	1	2	1	1	22	15	25	6	5	7	2	3	1	2	1	1	1	2	2	2	2	1	1	1	2	3	1	2	2	1	2	1	3	1	2	2	1	2	3	1	3	1	1	3	2	1	2
9	13	2	1	2	1	4	22	0	20	5	0	8	1	4	4	1	1	1	1	3	1	1	2	1	1	1	3	3	2	2	3	2	3	1	2	3	2	1	3	1	3	3	3	1	1	3	3	1	2
9	13	2	1	2	2	4	22	15	30	6	25	7	2	2	2	3	1	1	1	1	3	1	1	1	1	1	3	3	2	3	1	1	2	2	3	1	3	1	2	2	1	1	3	1	1	3	3	1	2
9	12	1	1	1	2	4	22	15	20	6	0	8	2	2	1	1	1	1	1	1	1	1	1	1	1	1	2	2	1	3	1	1	3	1	1	1	3	2	1	2	2	2	2	1	1	2	2	1	3
9	13	2	1	3	1	3	22	15	30	6	10	7	2	4	3	3	1	1	1	1	2	2	1	1	1	1	2	1	1	3	1	1	2	2	3	1	2	1	1	1	2	2	2	1	1	3	2	1	3
9	13	1	1	2	1	2	22	15	15	6	5	7	1	2	1	1	1	1	1	1	1	1	1	1	1	1	2	2	1	3	1	1	2	1	3	1	3	1	1	2	1	1	3	1	1	3	2	1	2
9	12	2	1	2	1	4	22	15	30	6	0	8	3	3	2	4	3	1	4	2	1	3	4	4	1	1	3	2	3	3	2	1	3	3	3	2	3	1	3	3	2	2	3	1	2	3	2	1	2
9	12	2	2	2	2	3	22	15	50	6	30	6.5	3	3	3	4	4	3	3	2	4	4	2	2	1	4	3	1	2	3	2	3	3	3	2	1	1	3	2	1	3	2	1	1	2	3	1	1	1
9	13	1	1	2	2	3	22	15	30	6	20	7.5	2	3	1	2	1	1	2	1	1	4	1	1	1	1	3	2	2	2	1	1	2	2	3	1	3	1	1	2	1	2	3	1	1	3	2	1	3
9	13	2	1	1	1	2	22	40	25	6	25	8	1	2	1	2	1	1	1	1	2	1	3	1	1	1	3	1	1	3	1	1	3	1	3	1	3	1	2	3	1	1	3	1	1	3	2	1	3
9	13	1	1	3	2	4	22	15	10	6	25	8	1	1	1	1	1	1	1	1	1	1	1	1	1	1	3	1	1	3	1	1	3	1	3	1	3	1	1	3	1	1	3	1	1	3	3	1	3
9	13	1	1	2	1	3	22	30	15	6	15	8	2	1	1	1	1	1	1	1	1	1	1	1	1	1	2	1	1	2	1	1	3	1	2	1	3	2	1	2	1	2	2	1	1	2	2	1	2
9	13	1	1	3	1	3	22	25	10	6	25	7	2	3	1	1	2	3	1	1	2	1	1	1	1	1	2	1	1	3	1	1	2	1	3	1	3	1	1	1	1	1	2	1	1	3	2	1	3
9	13	1	1	3	1	3	22	15	60	6	0	6.5	3	4	3	3	1	1	1	1	1	2	2	2	1	2	2	1	1	3	1	2	2	1	2	2	3	2	1	2	1	1	2	1	2	2	3	1	3
9	13	1	1	1	1	3	22	15	30	5	30	7	1	2	1	4	2	1	1	1	1	1	1	1	1	1	3	2	2	3	1	1	3	1	2	1	3	1	1	2	2	3	3	1	2	3	3	1	2
9	13	2	1	2	1	3	22	30	15	6	10	7	2	2	2	1	4	1	1	1	1	2	1	1	1	1	3	1	1	3	1	1	2	1	3	1	3	1	1	2	2	1	3	1	1	1	1	1	3
9	13	2	1	2	2	4	22	15	40	6	0	6.5	3	4	3	4	3	3	4	2	3	3	4	2	1	4	3	3	3	2	1	1	2	3	2	1	3	1	3	2	1	3	3	1	2	2	3	1	2
9	13	1	1	2	1	4	22	15	50	6	10	7	3	4	1	4	1	1	1	1	4	1	3	1	1	4	3	1	1	3	1	1	2	1	3	1	3	1	2	2	1	3	3	1	3	3	2	1	2
9	12	2	1	3	1	5	23	0	30	6	30	6	3	4	4	4	1	1	1	1	1	1	1	1	1	4	2	2	1	1	1	2	2	3	1	1	3	1	1	2	3	3	3	1	2	1	1	1	2
9	13	1	1	2	1	3	22	15	10	6	30	8	2	4	3	1	3	3	1	1	2	3	1	3	1	2	2	1	1	2	1	2	1	2	2	2	3	1	1	2	2	1	2	2	1	2	3	1	1
9	12	1	1	3	1	3	22	15	30	6	25	8	3	2	2	1	1	2	1	1	1	3	1	1	1	1	3	1	1	3	1	1	3	1	3	1	3	2	1	3	1	1	3	1	1	3	3	1	1
9	13	2	1	2	1	3	22	30	17	6	30	7	2	2	2	2	2	1	1	1	1	1	1	1	1	1	3	1	2	3	1	1	2	1	3	1	3	1	2	2	1	1	3	1	1	3	2	1	3
9	12	1	1	2	1	3	22	15	15	6	25	8	2	2	2	3	1	1	1	2	2	2	2	1	1	1	2	2	1	2	2	1	3	1	3	1	3	2	1	2	2	2	3	1	1	3	2	1	1
9	13	1	1	2	2	3	22	30	20	6	20	7	2	2	1	2	1	2	1	1	1	1	1	1	1	1	3	2	1	3	1	1	2	1	2	1	3	1	1	2	2	1	3	2	2	2	2	1	1
9	13	1	1	1	1	2	22	15	25	6	25	8	2	2	3	1	1	1	1	1	1	1	1	1	1	1	3	1	1	3	1	1	3	1	3	1	3	1	1	3	1	1	3	1	1	3	3	2	1
9	13	2	1	2	2	4	22	20	60	5	40	7	3	4	4	4	1	1	4	1	3	3	3	4	1	1	3	2	3	2	3	3	2	3	2	2	1	2	3	1	2	2	2	2	3	2	3	2	3
9	12	2	1	4	3	4	22	15	40	6	25	7.5	2	2	3	2	3	3	1	1	1	1	1	1	1	1	2	2	2	2	2	1	2	2	2	2	3	1	2	2	2	3	2	2	2	2	2	1	1
9	12	1	1	3	1	5	22	15	15	6	25	8	1	2	3	1	1	1	1	3	1	1	1	1	1	1	2	1	3	3	1	2	3	1	3	1	3	1	1	2	2	1	3	1	1	3	1	1	3
9	12	1	2	2	2	3	22	15	45	6	5	6.5	2	3	2	2	2	1	2	1	1	2	1	1	1	1	2	2	1	2	2	2	2	2	2	2	1	1	2	1	2	2	2	1	1	2	2	1	1
9	13	1	1	3	2	3	22	30	30	6	0	7	2	3	2	2	1	1	1	1	2	2	1	2	1	1	3	2	2	2	1	2	2	2	2	2	3	2	1	2	1	1	1	1	1	2	2	1	2
9	12	1	1	2	1	2	22	15	15	6	25	8	1	3	1	1	1	1	1	1	1	3	2	1	1	1	3	1	1	3	1	2	3	1	3	1	3	1	1	3	1	2	3	1	2	3	3	1	3
9	12	1	1	2	1	3	22	30	15	6	25	8	2	3	2	1	1	2	1	3	1	1	1	2	1	1	3	1	1	3	2	1	1	2	3	2	3	2	1	2	1	2	2	2	1	3	2	1	2
9	13	2	1	1	2	3	22	15	60	6	0	6.5	2	3	3	4	2	3	1	1	1	1	1	1	1	1	3	1	1	2	2	1	2	3	2	2	3	3	3	1	1	2	3	1	2	3	3	1	3
9	13	1	1	2	2	4	22	15	15	6	15	8	2	4	3	1	2	2	1	2	1	1	1	1	1	1	2	1	1	2	2	1	2	1	2	2	3	2	1	2	3	2	3	1	1	2	2	1	2
9	12	2	1	2	4	3	22	15	60	5	30	6	2	4	4	4	1	3	2	1	3	4	3	1	1	3	3	2	2	2	2	3	3	2	3	2	2	1	2	2	2	3	3	2	1	3	3	1	1
9	12	1	1	3	1	4	22	30	20	6	25	6.5	1	1	1	1	1	1	1	1	1	1	1	1	1	1	3	1	1	3	1	1	1	1	3	1	3	1	1	3	1	1	3	1	1	3	3	1	3
9	12	2	1	2	1	3	22	30	60	6	0	7	3	3	3	4	1	1	1	1	1	3	1	1	1	2	3	2	1	3	1	1	2	2	3	3	3	1	1	2	2	1	3	1	1	2	3	1	3
9	13	2	1	3	1	3	22	15	30	6	20	8	2	2	2	2	2	1	3	4	1	1	1	1	1	1	2	2	2	3	3	2	3	1	3	2	3	3	2	3	2	3	3	1	1	3	2	1	1
9	12	2	1	3	1	4	22	15	20	6	5	7	2	2	2	1	3	1	1	2	1	1	2	1	1	1	3	1	2	3	1	1	3	2	2	1	3	1	1	2	2	2	3	1	1	2	3	1	3
9	12	2	1	2	2	4	23	30	75	6	10	8	2	3	2	4	3	1	4	2	3	3	1	1	1	1	2	1	2	2	2	2	2	1	3	2	3	2	3	2	2	2	2	2	2	3	2	1	2
9	12	2	1	2	2	3	23	0	20	6	25	7	2	2	2	2	1	1	1	1	1	1	1	1	1	1	2	2	1	3	2	1	2	1	2	2	3	2	2	2	2	2	1	1	2	2	1	2	2
9	13	1	1	2	1	3	22	20	60	6	25	7	2	2	2	3	1	1	1	1	1	1	2	1	1	1	3	2	1	2	1	2	2	2	2	2	3	1	2	2	2	3	2	1	2	2	2	1	2
9	12	1	1	3	2	4	22	10	30	7	30	8	2	2	1	1	1	1	1	2	1	2	1	1	1	1	3	1	1	2	1	1	2	1	3	1	2	1	1	2	1	2	3	1	1	3	2	1	1
9	12	2	1	3	1	3	22	15	15	6	25	8	1	1	1	1	1	1	1	1	1	3	1	1	1	1	3	1	2	3	1	1	2	1	3	1	3	2	2	3	1	2	3	1	1	3	3	1	3
9	13	1	1	2	1	4	22	15	10	6	0	8	1	2	2	1	1	1	1	1	1	1	1	1	1	1	3	1	1	3	1	1	3	1	3	3	3	3	1	2	1	2	2	2	2	3	3	1	1
9	12	2	1	2	1	3	22	15	30	6	0	8	2	3	2	2	1	1	1	1	2	1	1	1	1	1	2	1	1	2	1	1	1	1	2	1	3	1	1	1	2	2	2	1	1	2	1	1	1
9	12	1	1	2	2	1	23	15	20	6	0	7	2	1	1	1	1	1	1	1	1	1	1	1	1	1	3	1	1	3	1	1	2	1	3	1	2	2	1	3	1	1	3	2	1	3	3	3	2
9	12	1	1	2	1	3	22	15	30	6	25	7.5	2	1	1	3	2	4	1	1	1	1	1	1	1	1	2	1	1	2	1	1	3	1	2	1	3	2	1	2	1	2	1	1	1	2	3	1	1
9	13	1	1	3	2	2	22	15	60	5	30	6	3	3	4	4	1	1	1	1	1	1	1	1	1	3	2	1	1	2	2	3	1	2	2	1	1	2	2	1	1	1	3	3	1	2	3	1	3
9	13	2	1	2	2	5	22	15	1	6	15	9	2	4	2	1	2	1	1	1	4	1	4	1	1	1	3	2	1	2	1	3	2	3	2	1	2	1	2	2	3	1	3	1	1	3	3	1	2
9	12	2	1	2	1	2	22	15	30	6	0	7.25	2	2	2	3	3	1	1	3	1	1	1	2	1	1	3	1	1	3	1	1	2	1	3	1	3	1	1	3	1	2	3	1	1	3	3	1	1
9	12	2	1	2	1	4	22	15	20	6	0	7	2	2	1	2	2	1	1	1	2	1	3	1	1	1	3	2	1	2	1	2	3	3	2	1	3	1	2	2	2	2	3	2	1	2	2	2	2
9	13	1	1	2	2	4	22	15	15	6	25	7.5	2	2	1	1	4	4	4	4	4	4	4	4	1	1	3	1	2	3	1	1	3	1	3	2	3	1	1	3	1	2	3	1	1	3	2	1	1
9	12	2	1	2	2	3	22	15	17	6	10	8	2	3	2	1	1	1	1	1	1	1	1	1	1	1	3	2	1	3	1	1	2	2	3	1	3	1	1	2	2	2	3	2	1	3	2	1	2
9	12	1	1	2	1	4	22	50	30	6	35	7	3	4	4	4	2	1	3	1	2	2	3	1	1	4	2	1	2	3	2	2	2	3	3	2	3	1	2	2	2	3	3	1	1	2	2	1	2
9	13	1	1	2	1	2	22	15	15	6	0	7.5	2	2	2	2	1	1	1	1	1	1	1	1	1	2	3	1	1	3	1	1	1	1	3	1	3	1	1	3	1	1	3	1	1	3	3	1	3
9	13	2	1	3	1	4	22	15	90	6	25	6	3	4	3	4	3	1	2	1	2	1	1	1	1	3	2	2	2	2	1	1	2	1	1	2	3	1	1	3	2	1	1	1	1	3	2	1	2
9	12	1	2	3	1	3	22	30	15	6	0	8	1	1	1	1	1	1	1	1	1	1	1	1	1	1	3	1	1	3	1	1	2	1	3	1	3	2	1	3	1	1	3	1	1	3	3	1	1
9	13	1	1	3	2	2	22	15	30	6	5	7	2	3	2	3	2	2	1	1	1	1	1	1	1	1	2	2	1	3	1	1	2	1	3	2	3	1	1	3	2	2	3	1	1	3	2	1	2
9	13	2	1	1	2	1	22	15		6	25	6	3	4	3	3	1	1	1	1	1	1	1	1	1	1	3	1	1	2	1	1	1	1	3	1	3	2	1	3	1	1	2	1	1	3	2	1	2
9	13	2	1	2	3	4	22	33	30	6	25	8	2	3	2	4	4	1	1	1	1	1	4	1	1	4	3	1	1	3	2	2	3	1	3	2	3	1	2	3	1	2	3	1	3	3	3	1	3
9	13	2	1	2	2	4	22	20	30	6	20	7	2	2	2	2	1	3	3	1	1	2	1	1	1	1	2	2	3	3	2	1	2	1	3	2	3	1	1	2	1	2	3	1	1	3	2	1	1
9	12	1	1	3	1	3	22	15	10	6	15	8	1	1	1	1	1	2	1	1	1	1	1	1	1	1	3	2	1	3	1	1	3	1	3	1	3	1	1	3	2	2	3	1	1	3	2	1	2
9	13	1	1	2	1	2	22	15	30	6	25	8	2	4	2	1	1	1	1	1	1	1	1	1	1	1	2	2	2	3	1	1	2	2	3	3	1	1	2	1	1	3	3	1	3	2	2	3	3
9	13	2	2	2	1	3	22	20	3	6	30	8	2	1	1	1	1	1	1	1	1	2	1	1	1	1	3	1	1	3	1	1	2	1	3	1	3	1	1	3	1	2	2	1	1	3	2	1	2
9	12	1	1	1	1	3	22	15	10	6	0	6.5	2	3	2	1	2	1	1	2	1	1	1	1	1	1	3	1	1	3	1	1	2	1	2	1	3	2	1	2	1	1	3	1	1	3	1	3	2
9	12	2	1	3	2	2	22	15	20	7	40	8	2	2	2	1	1	1	1	1	1	1	1	1	1	1	3	1	1	2	1	2	3	1	3	1	3	2	2	1	1	1	3	1	1	3	2	1	3
9	13	1	1	3	1	3	22	15	10	6	25	7	2	3	2	1	3	1	1	1	1	1	1	1	1	1	2	1	1	2	1	2	2	2	3	1	3	2	1	2	1	1	2	1	1	3	2	1	2
9	12	2	1	2	1	4	22	15	5	6	25	8	2	3	2	1	1	2	2	2	1	1	2	1	1	1	3	2	3	2	2	1	1	2	2	2	3	1	2	2	2	2	2	1	1	2	2	1	1
9	13	1	1	2	1	1	22	25	10	6	25	8	1	1	1	1	1	1	1	1	1	1	1	1	1	1	2	1	1	3	1	3	3	1	3	1	3	1	1	2	1	1	3	1	1	2	3	1	2
9	13	2	1	1	1	3	23	10	60	6	25	7	3	3	2	4	3	1	1	1	1	1	1	1	1	2	3	1	2	3	1	1	1	1	3	1	3	1	2	2	1	1	3	1	1	3	2	1	1
9	12	1	1	2	5	3	22	15	75	6	30	7	3	4	2	4	1	1	4	1	3	1	1	2	1	1	3	2	2	3	3	1	2	2	3	2	3	1	1	3	2	1	3	2	1	2	2	1	2
9	13	1	1	2	1	3	22	15	45	6	30	7.5	2	2	2	4	2	1	1	3	2	2	1	1	1	1	3	2	1	2	1	2	1	2	2	1	3	1	1	2	1	1	3	1	1	2	3	1	3
9	12	2	1	1	1	3	22	15	60	6	0	8	2	4	4	2	1	1	1	1	1	1	1	1	1	1	3	3	2	3	1	1	3	3	3	1	3	1	1	3	1	2	3	3	1	3	3	1	3
9	12	1	1	3	1	1	22	15	45	6	25	7.5	2	4	4	4	3	3	4	3	1	1	1	1	1	1	2	3	1	3	1	1	2	3	1	2	2	1	2	3	1	2	1	2	2	2	1	1	1
9	13	1	1	2	1	4	22	15	30	6	40	7	2	3	2	1	2	2	1	1	1	4	2	3	1	1	2	2	1	2	1	2	3	1	3	2	3	2	1	2	2	1	1	1	2	3	3	1	3
9	13	2	1	1	1	3	22	15	30	5	45	9	2	3	2	1	2	1	1	1	2	1	3	1	1	3	3	1	1	3	1	1	1	2	3	1	3	1	1	3	1	1	3	1	1	3	3	1	3
9	13	1	1	1	1	3	22	15	15	6	25	8	3	3	2	2	1	1	1	1	1	1	1	1	1	1	3	1	1	3	1	1	2	1	3	1	3	2	1	3	1	1	3	1	1	3	3	1	3
9	13	1	1	2	1	2	23	0	20	9	0	8	2	1	1	1	1	1	1	1	1	1	1	1	1	1	2	1	1	2	1	1	2	1	2	1	3	1	1	1	1	1	3	1	1	2	3	1	2
9	12	2	1	2	1	4	22	20	10	6	25	9	2	2	2	1	2	3	1	1	1	1	1	1	1	1	3	1	1	2	1	3	3	1	2	1	2	1	1	1	1	2	2	1	1	2	2	1	3
9	12	1	1	2	3	4	22	10	25	6	25	7.5	2	3	2	2	1	1	1	1	3	2	1	1	1	4	3	1	2	2	1	2	3	1	3	1	2	1	1	2	2	1	3	1	2	3	2	2	2
9	13	1	1	2	1	2	22	30	20	6	15	9	2	1	2	2	1	1	1	1	2	1	1	1	1	1	3	2	1	2	1	1	2	1	2	2	3	1	1	3	2	2	3	1	1	3	2	1	2
9	13	1	1	2	3	4	22	15	60	6	25	8	3	3	2	4	3	4	1	1	2	1	1	1	1	1	2	2	1	3	2	1	2	2	3	2	2	1	3	2	1	3	1	1	1	2	2	1	2
9	12	2	1	2	1	4	22	50	15	6	20	7	3	3	2	3	1	1	1	1	1	1	1	1	1	1	3	1	1	2	1	1	3	1	3	1	3	1	1	2	1	2	3	1	1	3	3	1	1
9	13	2	1	3	3	3	23	0	30	6	10	7	3	2	2	4	2	1	1	1	2	2	2	1	1	4	3	3	1	3	1	2	2	1	3	1	3	2	1	2	3	3	3	2	1	2	2	1	3
9	12	2	1	3	1	4	22	40	15	6	0	7	1	2	1	2	1	1	1	1	1	1	1	1	1	1	3	2	1	3	1	2	2	2	3	2	3	2	1	3	1	2	3	1	1	3	3	1	2
9	12	2	1	2	1	4	22	15	30	5	45	8	2	3	2	2	1	1	1	1	1	1	1	1	1	1	3	1	1	2	1	1	1	1	3	1	3	1	1	3	3	1	2	1	1	3	2	1	2
9	12	1	1	2	2	3	22	0	20	6	30	8	1	1	3	1	1	2	1	1	1	1	1	1	1	1	2	2	1	1	2	2	2	1	2	1	3	1	1	1	1	1	3	2	2	3	3	1	3
9	13	1	1	1	1	4	22	15	15	6	0	7.5	1	1	1	1	1	1	1	1	1	1	1	1	1	1	1	1	1	1	1	1	1	1	1	1	1	1	1	1	1	1	1	1	1	1	1	1	1
9	12	1	1	3	2	4	22	15	20	6	25	7	3	4	4	2	2	1	1	2	1	1	2	1	1	2	3	2	1	2	1	1	2	2	3	2	3	1	2	2	2	2	3	1	1	2	2	1	1
9	13	1	1	4	2	4	22	15	4	6	25	8	1	2	2	1	1	2	1	1	1	1	2	1	1	1	2	2	1	2	2	1	2	1	2	1	3	2	1	2	2	1	2	1	1	2	2	1	2
9	12	2	1	3	1	4	22	0	10	6	0	7.5	2	2	2	2	3	1	2	1	2	2	2	1	1	2	3	2	2	2	2	1	2	2	2	2	3	1	2	2	2	2	2	1	1	2	2	1	2
9	13	2	2	2	1	3	22	0		6	0	8	3	3	2	1	2	1	4	1	2	2	1	1	1	1	3	1	2	3	1	1	2	2	3	1	3	1	2	3	1	1	2	1	1	2	3	1	2
9	12	1	1	4	3	4	23	0	40	6	10	7.5	3	4	3	3	3	2	3	3	4	2	4	2	1	3	3	2	2	3	2	2	3	3	3	3	2	1	2	2	2	3	3	1	3	3	2	1	1
9	12	1	1	2	1	3	22	15	30	6	25	7	3	4	2	1	1	1	1	1	1	1	1	1	1	1	2	1	1	2	1	1	2	1	2	1	3	2	1	2	2	3	1	1	1	2	2	1	3
9	12	1	1	1	1	3	22	15	15	5	55	7.5	2	3	2	2	1	1	1	4	3	2	1	1	1	1	3	1	1	3	1	1	2	1	3	1	3	1	1	3	1	1	3	1	1	3	3	1	2
9	14	1	1	3	2	4	22	30	60	6	30	5.5	2	4	3	4	1	2	1	1	3	1	1	1	1	1	3	2	1	3	2	1	1	1	3	2	3	1	1	2	2	3	3	1	1	3	1	1	1
9	12	1	1	3	1	3	22	15	15	6	35	8	4	3	1	1	1	1	1	1	1	4	1	1	1	1	3	2	1	3	1	2	3	1	3	1	3	2	1	3	2	1	3	1	1	3	2	1	2
9	13	1	1	1	1	4	22	15	65	6	25	6.2	2	4	3	4	3	1	3	1	1	1	1	1	1	4	2	2	1	2	1	3	3	1	1	2	3	1	1	2	2	2	3	1	3	1	2	1	2
9	13	1	1	3	1	2	22	15	60	6	25	3	1	1	1	4	4	1	1	1	1	1	1	1	1	1	3	1	1	2	1	3	1	1	3	1	3	3	1	3	1	1	3	3	1	3	3	1	3
9	13	1	1	2	1	2	22	30	20	6	45	8	2	2	2	1	1	1	1	1	1	1	1	1	1	1	3	1	1	3	1	1	3	1	3	1	3	2	1	3	1	1	3	1	1	3	3	1	3
9	13	2	1	2	2	3	22	15	5	6	25	8	1	2	1	1	1	1	1	1	1	1	1	1	1	1	3	1	1	3	1	1	2	1	3	2	3	1	1	2	2	1	3	1	1	3	2	1	2
9	12	2	1	2	1	3	22	15	30	6	0	7	2	1	1	1	1	1	1	1	1	1	2	1	1	2	3	1	2	3	1	2	2	1	3	1	3	1	1	3	1	2	3	1	1	2	2	1	2
9	12	2	1	2	1	3	22	15	15	6	25	8	2	3	2	1	1	1	1	1	1	1	1	1	1	1	2	1	1	3	1	1	3	1	2	1	2	1	2	2	2	1	3	1	1	3	2	1	1
9	12	1	1	1	1	1	22	15	60	6	25	7	1	1	1	3	1	1	1	1	1	1	1	1	1	1	2	1	1	3	1	2	2	1	2	1	3	2	1	2	2	2	1	1	1	2	2	1	1
9	14	1	1	4	2	3	22	15	45	6	25	7.5	1	4	2	4	1	3	1	1	1	3	1	1	1	4	2	2	2	1	3	3	3	2	2	1	3	1	2	2	1	2	2	1	2	1	2	1	1
9	13	2	1	2	1	4	23	0	10	7	0	8	2	4	3	1	1	1	1	1	1	1	1	1	1	1	3	1	1	2	2	2	3	2	3	2	3	2	3	2	3	2	2	1	1	3	2	1	2
9	13	1	1	2	2	5	22	15	20	6	0	7.5	2	3	2	2	3	2	1	1	1	1	1	1	1	1	3	1	1	3	1	1	2	2	3	1	3	2	1	3	1	1	2	1	1	3	2	1	3
9	13	2	1	2	1	3	22	30	10	6	20	7	1	2	2	1	1	1	1	2	1	1	1	1	1	1	2	2	2	3	1	1	2	1	2	1	2	1	1	2	2	1	3	2	2	2	2	1	1
9	13	1	1	2	1	2	22	15	30	6	30	8	3	3	2	4	1	1	1	1	2	3	1	1	1	1	3	1	2	3	2	2	2	2	3	1	3	1	2	2	1	3	3	2	1	2	2	1	2
9	12	2	1	3	2	5	22	15	60	6	25	7	2	2	4	4	4	4	1	1	4	2	2	2	1	3	2	3	2	2	3	2	2	2	2	3	1	2	2	3	3	3	2	2	1	2	1	1	2
9	13	1	1	2	1	4	22	30	20	6	30	8	1	3	2	1	1	1	1	1	1	1	1	1	1	1	2	1	1	3	1	1	3	1	3	1	3	1	1	2	1	2	2	1	2	3	3	1	1
9	13	1	1	2	1	3	22	30	15	6	25	8	2	1	1	1	1	1	1	1	2	1	1	1	1	1	3	2	1	3	2	1	2	2	3	1	3	1	1	2	2	2	3	2	1	3	2	1	3
9	13	1	1	2	3	4	23	0	30	5	30	5	2	3	3	2	1	1	1	1	1	1	1	1	1	1	3	1	1	2	1	1	2	2	3	2	3	2	2	3	2	1	3	2	3	3	2	1	1
9	12	1	1	1	2	3	22	30	30	6	50	6	3	3	2	4	1	1	1	1	1	3	1	1	1	2	2	2	1	2	1	1	1	2	2	3	3	2	1	2	2	2	2	1	2	2	2	1	1
9	13	2	1	3	3	3	22	20	25	6	15	8	2	3	2	2	4	4	1	1	4	1	1	1	1	2	2	2	2	2	1	1	2	1	2	2	3	2	1	2	3	2	1	1	2	2	2	1	3
9	13	2	1	4	1	3	22	10	25	5	55	7.5	2	4	2	3	3	1	2	1	2	1	3	4	1	4	3	1	2	3	1	2	2	1	3	1	1	2	1	3	1	2	3	1	1	3	2	1	3
9	13	1	1	2	1	3	22	15	15	6	0	7.5	2	2	2	2	1	1	1	1	1	1	1	1	1	1	3	2	1	3	1	1	2	1	3	1	3	1	1	3	1	1	3	1	1	3	2	1	2
9	13	1	1	2	2	2	22	15	45	5	40	6	3	1	2	4	4	1	4	1	1	4	1	1	1	4	3	2	1	3	1	2	1	2	3	1	3	2	1	2	3	1	2	1	3	3	2	2	3
9	13	1	1	2	1	3	22	15	30	6	25	7	2	3	2	3	1	1	1	1	1	1	1	1	1	1	2	1	1	2	1	1	3	2	2	1	3	1	1	1	1	1	2	1	1	2	2	1	1
9	13	1	1	2	1	3	23	15	20	6	25	8	1	2	2	1	1	1	1	1	1	2	1	1	1	1	3	1	1	3	1	2	2	2	3	1	3	1	1	3	2	2	3	1	1	3	3	1	1
9	12	2	1	2	1	2	22	20	30	6	15	7	2	3	3	3	4	1	1	1	3	1	1	1	1	2	2	2	3	2	1	1	2	1	3	1	3	2	1	2	2	3	3	1	1	2	2	1	1
9	13	2	1	4	4	3	22	0	60	10	0	10	1	3	4	4	1	1	1	1	1	1	1	1	1	1	1	3	1	2	2	1	2	2	1	3	3	1	2	2	3	2	2	3	1	1	1	1	1
9	14	2	1	2	1	3	22	15	20	6	15	7	2	4	2	1	1	1	1	1	2	1	1	1	1	1	3	1	1	3	1	1	3	1	3	1	3	1	1	3	2	2	2	1	1	3	2	1	1
9	12	2	1	2	1	4	22	30	10	6	0	7.5	1	2	2	1	2	1	1	1	1	3	1	1	1	1	3	1	1	3	1	1	3	1	3	1	3	2	1	3	1	1	3	1	1	3	2	1	2
9	13	1	1	1	2	1	22	15	15	6	25	8	1	1	2	1	1	1	1	1	1	1	1	1	1	1	3	1	1	3	1	1	3	1	3	1	3	3	3	2	1	1	3	2	1	3	2	1	1
9	13	2	1	2	1	3	22	15	20	6	0	7	2	4	3	1	1	1	1	1	2	3	1	1	1	2	3	1	1	3	1	1	3	1	3	1	3	1	1	3	2	2	3	1	1	3	3	1	3
9	12	2	1	2	1	4	22	15	45	6	0	6	3	2	1	4	1	1	1	1	1	1	1	1	1	1	2	1	2	2	1	1	2	1	2	1	2	1	1	2	1	3	3	1	1	2	2	1	1
9	12	2	1	2	1	4	22	15	30	6	10	7	2	3	2	2	3	3	1	2	1	1	2	1	1	1	3	1	1	2	1	2	2	3	3	2	3	1	3	2	1	2	2	1	1	3	3	1	1
9	13	1	1	2	2	4	22	0	15	6	30	7	2	3	1	1	1	1	1	1	1	1	1	1	1	1	3	2	1	3	1	1	3	1	3	1	3	1	1	3	1	2	3	1	1	3	2	2	2
9	12	2	1	2	2	2	22	15	25	6	23	7.5	2	4	3	3	1	1	3	2	1	1	3	1	1	4	3	3	2	2	1	1	3	1	2	2	3	2	2	2	2	2	3	1	2	2	3	2	2
9	13	1	1	3	2	3	22	15	15	6	0	7	2	3	2	2	2	4	1	1	3	1	1	1	1	3	2	1	1	3	1	2	2	1	2	1	2	2	1	2	3	3	1	2	3	1	2	1	1
9	13	2	1	2	1	4	22	30	30	6	25	7.5	2	4	3	3	3	1	3	3	3	3	3	2	1	2	3	1	2	3	2	1	2	1	3	2	3	1	1	3	2	3	3	1	1	3	2	1	1
9	14	2	1	3	1	2	22	15	40	5	30	7	2	4	3	4	1	1	1	1	1	3	2	1	1	4	2	1	1	3	1	2	2	1	2	1	3	1	1	2	2	2	1	3	2	2	3	1	1
9	12	1	1	3	1	1	23	0	30	6	0	7	3	4	2	4	1	1	1	1	1	1	1	1	1	3	3	1	1	2	1	1	2	1	2	1	3	1	1	1	1	1	2	1	1	2	2	1	2
9	13	2	1	2	1	3	22	15	15	6	10	7.5	2	3	2	2	1	1	1	1	1	1	1	1	1	1	3	2	1	2	1	1	2	1	3	1	3	2	1	2	1	2	3	1	1	3	3	1	3
9	13	1	1	3	2	3	22	15	30	6	0	7.5	2	3	3	1	1	1	1	1	1	1	3	1	1	1	3	2	3	2	1	2	3	1	3	1	3	2	1	3	2	2	2	3	1	2	3	1	1
9	13	2	1	2	1	4	22	15	20	6	0	8	1	2	1	2	1	1	1	1	2	1	1	1	1	1	2	1	1	3	1	1	3	1	3	1	3	1	1	3	1	1	3	1	1	3	3	1	2
9	12	2	2	3	1	1	22	15	30	5	45	7	2	2	2	2	1	1	1	1	1	3	1	1	1	1	2	1	2	2	1	1	2	2	3	2	2	1	1	2	1	2	2	1	1	2	1	1	1
9	13	1	1	2	1	1	22	30	20	6	0	7.5	1	1	1	1	1	1	1	1	1	1	1	1	1	1	1	1	1	3	1	1	2	1	3	1	3	1	1	3	1	1	3	1	1	3	3	1	2
9	12	1	1	2	1	1	22	15	60	6	30	7	3	4	2	4	1	2	1	1	1	1	1	1	1	1	3	2	1	3	1	2	2	1	2	1	2	1	1	2	1	1	2	1	1	1	1	1	1
9	13	1	1	3	1	3	22	30	30	6	30	7	2	2	2	3	1	1	3	1	2	2	1	1	1	1	3	1	1	3	1	1	3	1	3	1	3	1	1	3	1	2	1	1	2	3	3	1	1
9	13	1	1	2	1	3	22	15	30	6	20	07	2	4	2	1	1	1	1	1	2	1	1	1	1	1	2	1	1	2	1	1	3	2	3	2	3	1	1	2	2	3	3	1	1	2	2	1	3
9	12	1	1	3	1	4	22	15	60	6	25	7.5	2	1	2	3	1	1	1	1	3	4	1	1	1	1	2	1	1	2	1	3	1	3	3	1	2	2	1	1	1	1	3	1	1	3	2	1	3
9	13	1	1	2	1	4	22	15	25	6	5	7.5	2	2	3	2	1	1	1	1	1	1	1	1	1	1	3	1	2	3	1	1	2	2	2	2	3	1	1	3	1	1	3	1	1	3	3	1	3
9	12	2	1	2	1	1	23	15	30	6	30	8	1	2	1	4	1	1	1	1	1	1	1	1	1	1	2	1	1	2	1	2	2	1	3	1	3	2	1	2	1	2	3	1	1	2	3	1	3
9	12	2	1	3	1	3	22	10	30	5	40	7	3	1	2	3	2	1	3	1	1	1	3	2	1	1	2	1	2	2	2	2	3	2	3	1	3	1	1	2	1	2	3	1	1	3	3	1	2
9	12	2	1	3	2	3	22	30	15	5	50	6	2	3	2	1	1	1	1	1	1	1	1	1	1	1	3	1	1	3	1	1	3	2	2	1	3	1	1	3	1	1	3	1	1	3	3	1	2
9	13	1	1	3	2	1	22	15	10	6	20	8	1	2	1	1	1	2	1	1	2	2	1	1	1	1	3	1	1	3	1	1	2	1	3	1	3	2	1	3	1	1	3	2	2	3	2	1	1
9	13	2	1	2	2	3	22	15	60	6	10	7	3	3	3	4	2	3	1	1	1	1	4	1	1	1	3	2	1	3	1	1	2	2	3	1	3	1	2	2	2	3	3	1	1	3	2	1	1
9	13	2	1	2	1	3	22	45	30	6	15	8	2	3	2	3	1	1	1	1	1	1	2	1	1	1	3	1	1	2	1	1	3	2	3	1	3	2	1	3	1	3	3	1	1	3	3	1	1
9	13	1	1	2	1	3	22	20	10	8	30	7.5	1	2	2	1	1	1	1	1	1	1	1	1	1	1	3	1	1	2	1	1	3	1	3	1	2	1	1	3	1	1	3	1	1	3	3	1	3
9	13	2	1	3	1	5	22	30	15	6	10	7	4	4	2	4	3	1	1	1	2	3	1	2	1	1	3	1	1	3	1	1	3	3	2	2	3	1	2	2	1	2	3	2	1	3	2	1	3
9	12	2	1	2	2	2	22	15	10	6	10	8	1	2	2	1	1	1	1	1	1	1	1	1	1	1	3	2	1	3	1	2	2	1	3	1	3	1	1	2	2	1	3	1	1	3	2	1	1
9	13	1	1	2	1	3	22	15	30	6	0	7	1	1	1	1	1	1	1	1	4	1	1	1	1	1	2	1	1	3	1	1	3	1	3	1	3	1	1	3	1	1	3	1	1	3	2	1	3
9	13	1	1	3	3	3	24	15	60	6	0	5	2	1	2	4	1	1	2	3	1	1	2	1	1	1	3	1	2	3	2	1	3	2	3	2	3	3	2	3	2	1	3	1	1	3	2	1	2
9	13	1	1	3	1	3	22	15	15	6	10	7	2	3	2	1	1	1	1	1	1	1	1	1	1	1	3	1	1	3	1	1	2	1	3	1	3	1	1	3	1	1	3	1	1	3	3	1	3
9	12	2	1	4	1	4	22	15	15	5	50	7.5	2	1	4	1	1	1	2	1	1	1	1	1	1	1	3	1	1	2	2	2	2	2	1	2	3	1	2	3	1	2	3	1	1	2	3	1	2
9	12	2	1	3	2	3	22	15	30	6	25	7.5	2	3	1	3	1	1	1	1	1	1	1	1	1	1	2	1	1	2	1	1	1	1	2	1	2	1	1	2	1	2	2	1	1	2	2	1	1
9	13	2	1	3	1	3	22	15	20	6	25	8.5	2	4	2	2	3	4	1	1	2	2	1	1	1	1	3	1	1	3	1	1	3	1	3	1	3	1	1	2	2	1	3	1	1	3	2	1	1
9	13	1	1	2	1	5	23	0	30	6	25	6	2	1	2	1	4	1	1	1	1	1	1	1	1	1	3	1	1	3	1	2	3	1	3	1	3	1	1	3	1	2	3	3	3	3	3	1	3
9	13	1	1	2	1	3	22	5	15	5	55	8	1	2	2	2	1	1	2	4	1	1	1	1	1	1	2	2	1	2	1	2	2	1	2	2	3	2	1	2	2	1	3	1	1	3	3	1	2
9	13	1	1	2	1	3	22	0	2	6	40	8	2	4	2	1	1	1	1	1	1	1	1	1	1	1	3	1	1	3	1	1	3	1	3	1	3	1	1	2	1	2	3	1	1	3	2	1	3
9	13	2	1	1	1	1	22	15	10	6	10	7.5	1	1	1	1	1	1	1	1	1	1	1	1	1	1	3	1	1	3	1	1	3	1	3	1	3	1	1	3	1	1	3	1	1	3	2	1	1
9	12	2	1	3	1	4	23	30	90	6	5	6	3	4	4	4	4	1	2	1	4	4	4	4	1	3	2	3	3	2	2	2	1	3	3	3	2	2	3	1	3	2	2	1	1	2	2	1	2
9	12	1	2	3	2	1	22	15	5	6	25	9	1	1	1	1	1	1	1	4	1	1	1	1	1	1	2	1	2	3	1	1	2	1	3	1	3	1	1	3	1	1	3	1	1	3	2	1	2
9	12	2	1	2	2	3	22	40	20	6	30	9	2	4	3	2	1	1	1	1	1	3	2	2	1	1	3	2	1	2	2	2	2	3	2	3	2	1	2	1	2	2	1	2	1	2	2	1	1
9	13	1	1	1	1	4	23	0	60	5	50	7	2	4	2	4	4	1	1	1	1	1	1	1	3	1	3	3	1	3	1	1	2	2	2	2	3	3	2	2	2	2	2	2	2	2	2	3	3
9	12	2	1	2	2	3	22	15	5	5	55	9	1	3	2	1	3	2	2	1	3	3	1	1	1	2	3	2	1	3	2	1	2	2	2	2	2	1	1	2	2	3	2	1	1	2	1	1	2
9	13	1	1	3	3	4	22	15	30	6	10	7	3	3	2	4	2	2	1	1	1	1	1	1	1	3	3	3	2	3	2	2	2	2	3	2	3	1	3	2	3	3	3	1	2	3	3	1	3
9	13	2	1	3	2	3	22	15	20	6	25	7.7	2	3	3	2	1	1	1	1	1	1	1	1	1	2	3	1	1	2	1	1	2	2	1	1	3	2	2	2	1	3	3	1	1	2	2	1	1
9	13	2	1	2	1	3	22	30	25	6	30	8	2	3	1	4	4	3	1	3	1	1	1	1	1	1	3	1	1	3	1	1	2	1	3	1	3	1	1	3	1	1	3	1	1	3	2	1	2
9	12	1	1	3	2	5	22	15	60	6	25	6	3	3	3	3	1	1	1	1	1	3	2	2	1	3	3	3	2	2	1	2	2	2	2	2	2	2	2	2	2	2	2	2	2	2	2	2	2
9	13	2	2	2	1	3	22	30	75	6	30	8	3	3	3	4	1	2	1	1	1	1	3	1	1	1	3	1	2	3	2	2	2	1	2	1	3	1	1	2	1	1	3	1	1	3	2	1	1
9	13	2	1	3	1	4	22	15	30	6	25	7	1	3	3	2	1	1	1	1	1	1	1	1	1	2	3	1	2	3	1	2	2	2	3	1	3	2	2	2	2	3	3	1	1	3	3	1	1
9	12	2	1	1	1	2	22	15	30	5	30	6.5	1	4	3	2	2	1	1	2	1	1	1	1	1	2	3	2	1	3	1	1	2	1	3	1	3	2	1	3	2	1	3	1	1	3	2	1	2
9	12	2	1	3	3	3	22	15	20	6	15	8	2	2	2	1	1	1	1	1	1	1	3	2	1	1	3	1	2	3	1	1	2	1	3	1	3	1	2	2	1	1	3	1	1	3	2	1	1
9	13	2	1	2	1	2	22	15	40	6	15	8	1	1	1	4	1	1	1	1	1	1	1	1	1	1	2	2	1	2	1	1	3	1	2	1	3	2	1	1	2	2	3	2	1	2	2	1	1
9	12	1	1	2	1	3	22	15	30	6	35	8	1	4	3	3	2	2	1	1	2	2	2	1	1	2	3	2	2	3	2	2	2	1	2	2	3	2	2	2	2	2	2	1	1	2	2	1	1
9	12	2	1	2	1	2	22	0	45	6	10	8	1	3	1	3	2	1	1	1	1	2	1	1	1	1	3	1	2	3	1	1	3	1	3	1	1	1	1	3	1	3	3	1	1	3	2	1	1
9	13	2	1	1	1	3	22	30	15	6	30	8	2	2	2	2	2	1	1	1	1	1	1	1	1	2	3	2	1	3	1	1	3	1	3	2	3	1	1	3	1	2	3	1	1	3	3	1	2
9	12	2	1	2	1	3	22	15	30	6	0	7	2	3	2	1	1	1	1	1	4	1	1	1	1	1	3	2	1	3	1	1	2	2	3	2	3	1	1	3	1	1	3	1	1	3	2	1	1
9	13	1	1	2	2	3	23	15	20	6	30	8	2	2	2	2	1	1	1	1	1	2	2	1	1	1	2	1	1	2	2	1	2	1	3	1	3	2	1	2	1	2	3	1	1	2	2	1	2
9	13	1	1	3	5	3	22	0	30	6	25	6	3	4	4	3	4	4	1	1	4	1	1	1	1	1	1	1	2	2	1	1	2	2	3	1	3	1	1	1	2	1	3	1	1	2	2	2	1
9	13	2	1	2	2	3	21	25	15	6	10	8	2	2	2	2	2	1	1	1	2	2	1	1	1	1	2	2	1	2	1	2	2	2	2	1	3	1	1	1	3	1	2	1	1	2	2	1	2
9	13	1	1	2	2	3	23	0	10	6	40	7	1	2	2	1	1	3	1	3	1	1	1	1	1	1	3	1	1	3	2	1	3	1	3	1	3	1	1	3	2	1	3	1	1	3	3	1	2
9	12	2	1	1	2	4	22	15	20	6	15	8	2	3	2	2	2	1	1	1	3	2	2	1	1	2	2	3	1	1	2	2	1	2	1	2	3	2	1	2	3	2	3	2	1	2	1	1	2
9	13	2	1	1	2	4	22	30	10	7	10	8	2	3	2	3	1	2	1	1	3	1	2	1	1	1	3	1	2	2	1	2	2	1	2	1	3	1	1	3	1	2	3	1	1	2	3	1	2
9	13	2	1	2	1	1	22	15	40	6	15	6	2	4	4	4	1	1	1	1	1	1	1	1	1	1	3	1	2	2	1	2	2	1	3	1	3	1	1	3	1	2	3	3	1	2	2	1	1
9	13	1	1	1	1	4	22	15	10	6	45	8.4	1	3	1	1	3	3	1	1	3	3	1	1	1	1	2	1	1	2	1	1	2	1	2	1	3	1	1	3	1	1	3	1	1	2	2	1	3
9	13	2	1	2	2	3	22	15	18	6	0	7.5	2	2	2	1	1	1	1	1	1	1	1	1	1	1	3	1	1	3	1	1	2	1	3	1	3	2	1	3	2	2	3	1	1	3	2	1	2
9	12	2	1	3	2	3	22	15	30	6	5	7	2	3	1	2	2	1	1	1	2	2	1	1	1	1	2	1	2	2	1	1	2	1	2	1	3	1	1	2	1	1	1	1	1	2	2	1	1
9	13	1	1	1	2	4	22	15	10	6	25	7	3	3	2	3	2	4	1	3	1	1	1	1	1	1	2	1	3	3	2	1	3	2	3	1	3	1	1	3	1	2	1	2	1	2	1	1	2
9	12	2	1	3	1	4	22	30	15	6	30	7	2	3	3	1	1	2	1	1	1	1	2	2	1	4	3	1	2	3	2	1	3	3	3	2	3	3	2	3	2	2	3	2	1	3	3	2	2
9	13	2	1	2	1	3	22	15	10	5	50	7	2	2	2	2	1	3	2	2	1	1	1	1	1	1	3	2	2	3	1	1	2	2	3	2	3	1	2	3	2	1	3	1	1	3	3	1	2
9	13	2	1	2	1	4	22	15	30	6	10	8	2	3	1	1	1	1	1	1	1	1	1	1	1	1	2	1	1	3	1	1	2	1	3	1	3	1	1	2	1	2	2	1	1	2	2	1	2
9	13	1	1	1	1	3	22	15	15	6	55	8.5	2	1	2	3	2	3	1	1	1	1	1	1	1	1	3	2	1	3	2	2	1	1	3	1	3	2	1	3	1	1	3	1	2	3	2	1	3
9	13	1	1	3	2	5	22	15	30	6	10	6	2	4	3	2	2	3	3	4	3	3	3	1	1	4	3	2	1	3	2	2	2	2	2	2	3	2	2	3	2	2	2	2	2	2	2	2	2
9	12	2	1	2	2	3	23	0	30	6	15	8	2	4	3	1	1	1	1	1	2	2	1	1	1	1	2	1	1	3	1	1	1	1	2	1	3	1	1	2	2	1	2	1	1	2	2	2	2
9	12	2	1	2	1	4	22	30	20	6	20	8	2	3	2	1	1	1	1	1	1	1	2	1	1	1	3	1	1	3	1	1	3	1	3	2	3	2	1	3	2	1	1	1	1	2	3	1	3
9	12	1	1	2	1	3	22	15	30	6	25	8	1	1	2	2	1	1	1	1	1	1	1	1	1	2	3	1	1	3	1	2	3	1	3	1	3	1	1	2	1	2	3	1	1	3	3	1	2
9	14	2	1	3	1	2	22	15	20	6	23	8.32	2	2	2	1	1	1	1	1	1	1	1	1	1	1	3	1	1	3	1	2	2	1	3	2	2	2	1	2	1	1	3	1	1	3	2	1	2
9	13	2	1	2	1	3	22	30	5	6	0	8	1	3	2	1	1	1	1	1	1	1	1	1	1	1	3	1	1	3	1	1	2	1	3	3	1	1	1	3	1	1	3	1	1	3	1	1	1
9	13	2	1	2	2	4	22	15	30	6	0	7.5	2	3	2	4	2	1	3	4	1	1	2	1	1	3	3	2	2	3	2	1	2	2	3	2	3	1	1	2	2	2	3	1	1	3	2	1	1
9	12	1	1	2	2	4	23	5	30	5	55	7	2	3	2	2	1	2	1	4	1	3	1	1	1	2	3	2	2	2	1	2	2	2	3	2	3	1	1	2	2	2	3	2	1	3	2	1	1
9	13	1	1	3	1	4	22	15	30	6	30	6	3	4	3	2	1	1	1	1	1	1	1	1	1	1	2	2	2	3	2	1	2	2	3	2	3	1	1	3	2	3	2	2	1	2	2	1	3
9	12	1	1	3	1	4	22	15	10	6	0	8	1	1	2	2	1	1	1	1	1	1	3	1	1	2	3	2	1	2	2	1	3	2	3	2	3	1	1	3	2	2	2	1	1	3	3	1	1
9	13	1	1	1	1	1	22	15	60	6	40	7	1	1	1	2	1	1	1	1	1	1	1	1	1	1	3	1	1	3	1	1	2	1	3	1	3	1	1	3	1	1	3	1	1	3	3	1	1
9	13	2	1	3	1	4	22	15	45	6	0	8	2	4	2	4	1	1	1	1	1	1	1	1	1	1	3	1	1	2	1	1	2	1	3	1	3	1	1	2	2	2	3	1	1	2	2	1	3
9	12	2	1	1	1	3	22	15	30	6	25	7.5	2	2	2	2	2	2	1	1	1	1	1	1	1	1	3	1	1	3	1	1	3	2	3	1	3	1	1	3	2	1	3	1	1	2	3	1	2
9	13	2	1	2	2	3	22	30	10	6	0	8.5	2	4	2	2	2	2	1	1	2	2	1	1	1	2	2	2	1	2	2	1	2	2	2	1	2	2	2	2	2	2	2	1	1	2	2	2	2
9	13	2	1	2	1	2	22	30	15	5	45	8	2	2	2	2	1	1	1	1	1	1	1	1	1	2	2	1	1	2	1	1	2	1	2	1	2	1	1	2	1	2	3	1	1	2	3	1	2
9	12	2	1	3	1	4	23	0	60	5	50	5.83	1	2	2	4	1	3	1	1	1	2	1	1	1	1	3	1	1	1	1	3	3	3	3	1	1	1	1	1	1	1	3	3	2	3	3	2	3
9	12	2	1	3	2	4	22	0	30	6	0	2	2	2	2	3	1	1	1	1	1	1	1	1	1	1	2	1	3	2	1	2	2	2	2	2	3	1	1	1	1	2	2	1	1	2	2	1	1
9	12	2	1	3	1	4	22	15	45	6	20	7	2	4	3	4	2	3	1	1	3	2	2	2	1	2	3	2	1	3	2	1	1	1	2	2	3	1	1	2	2	2	2	1	1	2	2	1	3
9	12	2	1	2	2	3	22	30	60	6	0	6.5	1	4	3	1	1	1	1	1	1	1	4	1	1	1	1	1	2	3	1	3	3	2	2	2	2	2	2	2	2	3	1	3	2	2	1	2	1
9	12	2	1	2	2	2	22	15	20	6	0	7	1	2	1	1	1	1	1	1	2	1	2	1	1	1	2	1	1	2	1	1	2	1	2	1	3	2	1	3	2	2	3	1	1	3	3	1	1
9	13	2	1	2	2	4	23	0	10	6	20	7	2	2	2	1	1	1	1	1	1	1	1	1	1	2	3	1	1	3	1	1	3	1	3	1	3	1	1	2	2	1	3	1	1	2	2	1	2
9	13	1	1	2	1	4	22	15	60	6	25	6.5	4	4	4	4	3	2	2	1	1	1	1	2	1	3	3	2	2	3	2	1	3	2	3	3	3	1	2	3	2	3	2	1	1	3	3	1	1
9	13	2	1	1	1	3	22	15	30	6	15	7	2	3	3	3	1	2	2	1	1	1	1	1	1	1	2	1	1	2	1	2	1	2	3	1	3	1	1	2	1	1	2	1	1	2	3	1	2
9	12	2	1	1	1	4	22	15	50	6	25	6	3	4	2	4	4	1	1	1	2	2	3	1	1	4	3	1	2	3	2	2	2	2	3	2	3	1	1	2	1	1	3	1	1	3	3	1	3
9	13	1	1	2	2	2	22	15	10	6	25	8	1	2	1	1	1	1	1	1	1	1	1	1	1	1	2	2	1	2	1	1	2	1	2	1	3	1	1	3	2	1	2	1	1	3	2	1	3
9	13	1	1		1	2	22	15	20	6	3	7	1	3	1	1	1	1	1	1	1	1	1	1	1	1	2	1	1	2	1	2	2	2	1	1	2	3	1	1	1	2	3	2	2	1	2	1	2
9	12	1	1	2	1	3	22	15	20	6	25	8	2	3	2	3	4	2	1	1	1	3	2	1	1	2	2	1	2	2	1	2	2	1	3	1	3	1	1	2	2	2	3	1	2	3	3	1	2
9	13	2	1	2	1	3	22	15	15	6	0	8.5	2	3	3	2	1	1	1	1	2	1	1	1	1	1	3	1	2	3	1	2	2	2	3	1	3	1	2	2	2	3	3	1	1	2	2	1	1
9	13	1	1	1	1	3	23	30	5	9	30	10	1	4	2	1	1	1	1	1	1	1	1	1	1	1	2	1	1	2	1	3	2	1	3	1	3	2	1	2	1	1	3	1	2	3	2	1	2
9	13	1	1	3	1	4	22	15	10	6	25	8	2	3	3	1	1	1	1	1	4	1	1	1	1	1	3	2	3	3	1	2	2	1	3	1	2	2	2	2	2	2	2	2	1	3	3	1	3
9	13	1	1	2	1	4	23	0	45	7	0	8	2	2	2	2	1	1	1	1	2	1	1	1	1	1	3	1	1	2	1	2	2	2	1	1	3	1	2	2	1	2	1	1	1	1	2	1	3
9	12	1	1	3	2	3	22	15	5	6	45	7.5	1	3	3	3	1	1	1	1	1	1	1	2	1	1	2	1	1	3	1	1	3	2	3	2	3	2	1	2	2	2	3	2	1	2	2	1	2
9	13	1	1	2	3	4	22	15	15	6	0	7	3	3	3	1	1	1	2	2	1	1	1	1	1	1	3	1	1	3	1	1	2	1	3	1	3	1	1	2	2	2	1	1	1	3	2	1	2
9	12	2	1	2	1	2	22	15	25	6	0	6	2	1	1	3	1	1	1	1	1	1	1	1	1	1	3	2	1	3	1	1	2	1	3	1	3	1	1	3	2	2	2	1	1	3	2	2	2
9	13	2	1	2	1	4	22	15	60	6	0	6	2	2	1	4	3	1	3	1	1	1	1	2	1	1	3	1	2	2	1	2	3	2	3	1	2	1	2	1	1	2	3	1	2	3	3	1	1
9	12	1	1	2	1	2	22	15	1	6	25	7	2	1	1	1	1	1	1	1	1	1	1	1	1	1	1	1	1	3	1	1	3	1	3	3	3	3	3	3	1	1	3	1	1	2	3	1	3
9	13	2	1	2	1	4	22	15	60	6	25	6.5	2	4	4	4	2	1	2	1	2	2	1	3	1	2	3	2	2	2	1	1	3	2	2	2	3	1	1	2	3	1	2	1	1	2	2	1	1
9	13	1		2	2	4	22	15	10	6	30	9	1	2	2	1	1	3	3	1	1	3	1	1	1	1	3	2	1	3	2	2	2	2	3	2	2	1	2	1	2	1	3	2	3	2	3	1	2
9	13	2	1	2	1	3	22	15	40	6	25	7	3	3	2	4	3	2	2	2	1	1	1	1	1	1	2	3	1	3	1	2	3	1	3	2	2	1	1	2	2	1	2	1	1	2	3	1	2
9	13	1	1	2	1	4	22	10	20	6	20	8	1	2	3	1	1	1	1	1	2	1	1	1	1	1	2	1	1	2	1	2	3	1	2	1	1	2	1	1	1	1	2	1	1	2	2	1	2
9	13	2	1	2	1	2	22	15	20	6	15	7.75	2	3	2	2	3	2	2	1	2	2	1	3	1	1	3	1	2	3	1	1	2	1	3	1	3	3	1	2	1	1	2	1	1	3	3	1	1
9	12	1	1	2	4	4	23	0	60	7	0	6	3	4	3	4	4	4	4	2	3	3	1	2	1	2	3	2	2	2	2	1	1	1	3	2	3	2	2	2	2	2	2	3	3	3	2	1	2
9	12	2	1	3	1	3	22	15	5	6	15	8	1	2	1	1	1	1	1	1	1	3	1	1	1	1	3	2	1	3	1	2	2	2	3	1	3	1	1	3	2	1	3	1	1	3	2	1	1
9	12	2	1	2	2	3	22	15	50	6	0	7	2	3	2	4	1	1	1	1	1	1	1	1	1	1	3	1	1	3	1	1	3	1	3	1	3	1	1	3	2	2	3	1	1	3	2	3	1
9	13	1	1	2	1	3	22	40	10	5	45	6.8	1	2	2	1	1	1	1	1	1	1	1	1	1	1	3	1	2	3	1	1	2	2	3	1	3	2	1	2	1	1	3	1	1	3	3	1	3
9	13	1	1	2	2	2	22	15	20	5	50	6	2	2	2	2	3	1	1	1	2	1	1	1	1	1	3	1	3	3	1	1	2	2	3	1	3	3	2	3	1	1	3	1	1	3	3	1	2
9	12	1	1	2	3	4	22	15	20	6	30	7	2	3	2	1	1	1	1	1	1	1	1	1	1	1	3	1	1	2	1	1	2	1	2	1	2	1	1	2	1	2	1	1	1	3	2	1	2
9	13	1	1	3	2	3	24	30	2	6	30	5.5	3	4	3	1	3	1	1	1	1	1	1	1	1	1	2	2	1	2	1	1	2	1	2	2	2	2	1	2	2	1	2	2	1	2	2	1	1
9	13	1	1	2	1	3	22	15	50	6	25	7	3	2	1	4	1	1	1	1	1	1	2	1	1	1	2	1	1	2	2	1	2	1	1	2	2	1	1	2	2	2	2	2	1	1	3	1	1
9	12	2	1	2	1	3	22	30	10	6	15	8	1	4	2	1	1	1	1	1	1	1	1	1	1	1	3	1	1	2	1	1	2	2	3	2	3	1	1	2	1	3	2	1	1	3	3	1	2
9	13	1	2	1	1	2	22	15	20	6	25	5.5	2	3	2	1	1	1	1	2	1	1	1	1	1	1	3	1	1	3	1	1	2	1	2	1	3	1	1	2	1	1	1	1	1	3	3	1	2
9	13	1	1	2	2	4	22	15	20	6	25	8	2	3	3	1	1	1	4	4	2	1	1	1	1	1	2	1	1	2	1	1	2	2	2	1	2	3	1	2	1	3	3	1	1	3	3	1	1
9	13	1	1	2	2	3	22	15	20	6	15	8	2	3	3	3	1	2	1	1	1	1	1	1	1	3	2	1	1	2	1	1	2	1	2	1	3	2	1	2	1	3	3	1	2	3	2	1	2
9	12	2	1	2	1	3	22	30	10	5	55	7.5	2	2	3	1	1	1	1	1	1	2	1	1	1	1	3	2	1	3	1	1	3	2	3	1	3	1	1	1	2	1	1	1	1	1	2	1	1
9	12	2	1	2	1	3	22	15	15	6	30	7.5	2	3	2	1	3	3	1	1	2	2	2	1	1	1	2	1	2	2	1	1	2	1	2	1	3	1	1	2	2	2	3	1	1	2	2	1	1
9	12	1	1	3	2		22	15	30	5	50	7.5	2	4	2	3	3	1	1	2	2	3	2	1	1	2	3	2	2	3	2	2	2	2	3	2	3	3	3	3	2	2	3	1	1	3	2	1	2
9	13	1	1	2	1	3	23	0	60	6	0	7	2	2	3	4	1	1	1	1	1	1	1	1	4	1	1	2	2	1	1	3	2	2	1	2	1	1	2	1	2	1	2	1	2	1	2	2	2
9	13	2	1	1	2	3	22	15	20	6	15	7.5	1	3	3	1	1	1	1	1	2	1	1	1	1	1	2	1	2	2	2	2	2	3	2	1	2	1	3	2	1	2	2	1	1	2	2	1	2
9	13	1	1	2	1	4	22	10	15	6	15	7.8	1	1	1	1	1	1	1	1	1	1	1	1	1	1	3	1	1	3	1	1	2	1	3	1	3	2	1	3	1	2	3	1	1	3	2	3	3
9	13	1	1	3	2	5	22	25	1	6	0	7	2	1	4	1	1	1	1	1	1	1	1	1	1	1	3	1	1	3	1	3	3	3	3	1	3	3	1	1	1	3	3	1	1	3	3	1	1
9	13	1	1	2	1	3	23	20	80	6	0	7	2	3	3	4	1	2	1	1	3	3	1	1	1	1	3	1	2	3	2	1	2	1	3	1	3	2	1	2	2	2	2	1	1	2	2	1	2
9	13	1	1	1	1	4	22	15	10	6	0	7	2	4	3	1	1	1	1	2	1	1	1	1	1	1	2	2	2	3	1	1	2	1	3	1	3	2	1	2	2	1	3	1	1	1	2	1	3
9	13	2	1	3	2	4	22	15	30	6	0	7.5	2	2	2	1	1	1	1	1	2	1	1	1	1	1	2	1	1	3	2	1	2	2	3	1	2	1	2	1	1	1	2	2	2	3	2	1	2
9	12	2	1	1	1	2	22	0	15	6	20	9	1	1	3	2	1	1	1	2	1	1	1	1	1	1	2	1	1	3	2	1	2	1	3	1	2	2	1	2	2	1	3	1	1	3	3	1	3
9	13	2	1	2	2	3	22	15	120	6	20	6	3	3	2	4	1	1	1	1	1	1	2	1	1	3	2	1	1	3	1	1	2	2	3	2	1	1	1	2	2	2	3	3	1	3	2	1	2
9	13	2	1	3	1	4	23	15	10	5	45	7	2	4	2	1	3	1	1	1	2	3	3	1	1	1	3	2	2	2	1	1	2	2	3	2	3	1	1	3	2	1	3	2	1	3	3	1	3
9	13	1	1	3	1	4	22	15	30	6	25	7.5	2	2	2	4	1	1	1	1	1	1	1	1	1	1	3	1	1	3	1	1	1	1	3	1	3	1	1	2	1	1	2	1	1	2	2	1	1
9	13	1	1	2	1	3	22	25	10	6	20	8	2	3	2	2	1	1	1	1	1	1	1	1	1	1	3	1	1	3	1	1	1	1	3	1	3	1	1	2	1	1	3	1	1	3	2	1	3
8	12	1	1	2	2	2	21	0	10	6	0	9	2	1	1	1	1	1	1	1	1	2	1	1	1	1	2	1	2	2	2	1	2	1	3	1	2	1	1	2	1	2	3	1	1	2	2	1	2
8	14	2	1	3	2	3	22	0	40	6	25	7	1	2	2	1	1	2	1	1	1	1	2	1	1	1	2	2	1	2	2	2	2	2	2	2	3	1	2	2	2	2	2	1	1	2	3	1	2
8	14	2	1	2	2	2	22	20	10	6	0	7	2	1	1	1	3	3	1	1	3	1	1	1	1	1	3	1	1	3	1	2	2	1	3	1	2	1	1	1	1	1	3	1	1	3	3	1	3
8	13	1	1	3	3	3	22	0	10	6	30	8	1	1	1	1	2	1	1	1	3	1	1	1	1	1	2	2	1	2	1	1	2	1	3	1	2	2	1	1	2	1	3	1	1	3	2	1	2
8	13	1	1	3	1	4	22	0	8	6	10	8	2	2	2	1	1	1	1	1	1	1	1	1	1	1	2	1	1	2	1	1	1	1	3	1	3	1	1	3	1	1	3	1	1	3	3	1	3
8	13	1	1	3	5	4	22	10	15	6	30	7	2	3	3	1	3	3	1	1	3	1	2	1	1	2	3	1	1	3	3	3	3	2	3	3	3	1	1	3	3	3	2	2	2	2	2	1	1
8	13	2	1	2	2	4	22	30	10	6	20	8	1	2	2	1	1	4	1	1	1	1	1	1	1	1	1	1	1	2	1	2	1	1	2	1	2	1	1	2	1	1	2	2	1	2	1	1	1
8	12	2	1	3	2	2	22	50	10	6	10	6	2	3	2	1	1	1	1	1	3	1	1	1	1	1	3	1	1	3	1	1	3	1	3	1	3	1	1	2	1	2	3	1	1	3	2	1	2
8	13	2	1	3	1	3	22	30	5	6	0	8	1	1	1	1	1	1	1	1	1	1	1	1	1	1	3	1	1	3	1	1	3	1	3	1	3	1	1	2	1	2	3	1	1	2	3	1	1
8	12	2	1	3	2	3	23	35	10	5	30	6	3	3	1	1	2	2	2	1	1	1	2	2	1	1	3	2	2	3	3	2	3	3	3	2	1	3	2	2	1	3	2	3	3	2	2	1	2
8	12	1	1	3	3	2	22	20	10	6	30	7	2	2	2	1	1	1	1	1	1	1	1	1	1	1	2	2	1	2	1	2	2	1	2	1	3	1	1	1	1	2	2	1	1	2	1	1	1
8	13	2	1	2	1	3	23	0	5	6	40	7	2	1	2	1	1	1	1	1	1	1	1	1	1	1	3	1	1	3	1	2	1	1	3	1	3	1	1	1	1	1	3	1	1	3	3	1	1
8	13	1	1	3	2	3	22	15	5	6	15	7	2	3	2	1	4	1	1	1	1	1	2	1	1	3	3	1	1	3	1	2	2	2	2	2	2	3	2	1	1	2	2	1	2	3	2	1	1
8	13	2	1	2	1	3	21	30	30	6	30	9	2	1	1	2	1	1	1	1	1	1	1	1	1	1	2	1	1	2	1	2	2	1	2	1	2	1	1	2	1	2	1	1	1	2	2	1	2
8	13	2	1	2	1	1	21	0	2	6	20	10	1	3	2	1	1	1	3	3	3	1	3	1	1	1	3	1	1	3	3	1	3	1	3	1	2	1	3	1	1	2	3	1	1	3	3	1	2
8	12	1	1	4	3	4	22	20	15	5	48	7	3	4	2	1	4	3	3	1	3	3	4	4	1	1	2	2	1	2	3	2	2	3	3	2	3	2	3	1	2	1	3	2	2	2	1	1	2
8	12	2	1	1	2	1	23	0	15	6	0	6	2	2	2	1	1	1	1	1	1	1	2	1	1	1	2	2	1	2	1	1	2	2	3	1	2	1	2	2	2	1	1	1	1	3	3	1	2
8	13	1	1	2	2	1	22	30	30	6	0	7	2	3	2	3	1	1	1	1	1	1	1	1	1	1	2	1	1	3	1	1	1	1	3	1	2	2	1	3	2	1	3	1	1	3	2	1	2
8	12	1	1	2	1	3	21	30	30	6	30	8	1	3	1	4	1	1	1	1	1	1	1	1	1	1	3	1	1	3	3	1	3	1	3	2	3	2	1	2	2	1	3	2	1	3	3	1	2
8	13	2	1	1	2	1	21	0	20	8	0	9	2	2	1	1	1	1	1	1	1	1	1	1	1	1	3	1	1	3	2	1	3	2	3	1	3	1	2	3	1	1	3	1	1	3	3	1	3
8	12	1	1	3	1	2	21	40	20	6	55	8.6	2	2	2	1	1	3	1	1	2	2	1	1	1	1	2	2	2	3	2	2	2	2	3	2	2	2	1	1	2	2	3	1	1	2	2	1	2
8	13	1	1	2	1	3	23	0	30	7	0	8	2	1	2	1	1	1	1	1	1	1	1	1	1	1	3	1	1	2	1	1	1	1	3	1	3	1	1	2	2	2	3	1	1	2	2	1	3
8	14	1	1	4	4	3	22	0	10	6	0	6	2	2	2	1	2	1	1	1	2	2	1	1	1	2	3	2	2	3	3	3	2	1	3	1	2	1	1	2	2	1	3	2	1	3	2	1	2
8	13	1	1	1	4	2	21	30	10	6	0	6	2	3	3	4	1	1	4	1	1	1	3	1	1	2	2	3	1	3	3	3	2	1	1	3	1	1	1	1	2	1	3	1	1	3	3	1	2
8	13	2	1	3	1	3	22	30	20	6	20	8	2	2	2	1	1	1	1	1	1	1	1	1	1	1	2	1	1	2	2	1	2	2	2	2	2	2	3	1	2	1	2	1	2	3	2	1	3
8	12	2	1	2	1	1	21	30	20	6	30	7	2	4	3	3	3	2	3	2	1	1	1	1	1	1	2	2	2	1	1	2	2	3	2	2	3	1	3	2	2	2	2	1	1	3	2	1	2
8	13	1	1	3	2	3	22	30	10	6	15	7.5	1	2	2	1	1	2	1	2	2	2	1	1	1	1	2	2	1	2	1	1	2	2	2	1	3	3	1	2	2	2	3	1	1	2	2	1	2
8	14	1	1	1	1	3	23	44	3	6	50	7	2	2	3	1	1	1	1	1	1	1	1	1	1	1	3	1	1	3	1	1	3	1	3	1	1	1	1	1	1	1	3	1	1	3	3	3	3
8	12	1	1	3	1	3	22	30	1	6	30	8	2	2	2	1	1	1	1	1	1	1	1	1	1	1	1	1	1	2	2	1	1	1	1	1	3	1	1	1	2	1	1	1	1	1	1	1	2
8	13	2	1	2	1	2	23	0	5	6	55	6.5	2	1	2	1	1	1	1	2	2	1	1	1	1	1	2	1	2	2	1	1	3	2	2	1	3	3	2	1	2	1	2	1	1	2	2	1	2
8	13	1	1	3	3	3	22	0	3	6	45	7	2	3	4	1	1	1	1	1	1	4	1	1	1	3	3	1	2	3	1	2	2	2	3	2	3	1	1	3	2	2	3	3	1	2	1	1	3
8	13	2	1	1	3	2	21	30	40	7	40	20	1	1	1	1	1	1	1	1	1	2	1	1	1	1	2	1	1	1	1	1	2	1	1	1	2	1	1	2	2	1	1	1	1	2	1	1	1
8	13	1	1	3	1	3	22	18	5	7	10	10	1	3	1	1	1	2	1	1	1	1	1	1	1	1	1	1	2	2	2	1	3	1	3	1	3	3	1	2	1	1	3	2	1	3	2	3	2
8	13	2	1	3	1	3	23	0	9	6	30	7	2	1	2	1	1	1	1	1	1	1	1	1	1	1	3	2	1	2	1	3	3	1	3	1	3	2	1	2	2	2	3	1	1	3	3	1	3
8	12	2	1	2	1	3	23	30	5	6	15	7	2	1	1	1	1	1	1	1	1	1	1	1	1	1	2	1	1	3	2	1	3	1	3	1	3	1	1	3	1	1	3	2	1	3	2	1	1
8	13	2	1	3	2	2	22	0	20	6	10	8	2	1	1	3	1	1	1	3	1	1	1	1	1	1	2	1	1	2	2	1	1	2	1	1	2	1	2	1	1	2	1	1	2	1	3	1	1
8	13	2	1	2	1	2	22	30	5	9	47	8	2	2	1	1	2	2	1	1	2	1	1	1	1	1	3	2	1	2	2	1	2	2	3	2	3	1	1	3	1	1	3	1	1	2	3	1	2
8	13	1	1	3	1	2	22	10	7	6	20	6223	1	3	3	1	3	3	1	1	3	3	1	3	1	1	2	2	2	1	1	2	2	1	2	1	3	2	1	1	2	2	2	1	1	2	2	1	2
8	13	1	1	3	3	3	22	35	3	6	30	7	2	2	2	1	1	1	1	1	1	2	1	2	1	1	2	2	3	2	2	2	2	1	3	2	3	2	2	2	2	2	2	2	1	2	2	1	3
8	13	1	1	2	3	3	21	30	5	7	0	9	2	2	2	1	1	1	1	1	1	1	2	1	1	2	2	1	2	2	2	1	2	1	3	1	3	1	1	2	2	2	3	1	2	3	2	1	1
8	12	2	1	2	1	4	22	30	20	6	30	7.5	2	1	1	2	1	1	1	2	1	1	2	1	1	1	3	1	1	3	1	1	3	1	2	1	3	2	1	2	1	2	3	1	1	2	2	1	3
8	12	1	1	3	2	3	21	15	10	6	30	10	2	4	2	3	4	3	1	1	1	1	2	1	1	1	2	1	1	2	3	1	3	1	2	1	3	1	1	2	1	1	2	2	2	1	1	1	2
8	13	1	1	2	2	3	22	15	5	6	30	8.1	2	1	1	1	3	1	1	4	1	1	1	1	1	1	2	1	1	2	1	1	3	1	3	1	3	2	1	2	1	1	3	1	1	3	1	1	2
8	12	2	1	2	3	3	21	30	10	6	30	9	2	2	2	1	1	2	1	1	1	1	2	1	1	1	2	1	1	3	1	1	2	1	3	1	3	1	2	2	2	2	1	1	1	2	2	1	1
8	13	2	1	3	1	4	22	35	10	6	46	6	3	3	2	1	1	1	1	1	1	1	1	1	1	1	3	1	2	3	3	1	3	2	3	1	3	1	2	2	3	1	1	1	3	3	1	3	3
8	13	2	1	2	1	3	22	30	10	6	30	6	2	1	2	1	1	2	1	1	1	3	1	1	1	1	2	1	1	3	2	1	2	1	2	1	3	1	1	1	2	1	2	1	1	3	2	2	3
8	13	2	1	3	1	3	22	30	10	6	30	6	2	2	2	1	1	1	1	1	2	2	1	1	1	1	3	1	1	3	3	2	3	1	3	1	3	1	1	3	1	3	3	1	1	3	1	1	3
8	12	2	1	3	3	3	22	45	2	6	35	7.5	3	1	2	1	4	2	1	1	4	1	3	1	1	1	2	1	2	3	2	3	2	2	3	1	2	1	3	1	2	3	2	1	3	3	2	1	3
8	13	1	1	3	4	4	22	0	10	6	0	8	2	3	2	3	4	3	1	1	1	1	4	3	1	3	2	1	2	2	2	1	2	2	3	2	2	1	3	1	2	2	2	2	1	2	2	3	1
8	13	1	1	3	3	3	23	35	5	6	50	7	3	3	2	2	3	1	1	1	4	1	3	1	1	2	2	1	2	2	1	2	2	1	2	3	3	2	2	1	2	1	2	1	1	2	2	1	2
8	13	2	1	3	2	3	21	30	15	6	30	9	2	3	2	1	3	2	1	1	2	2	1	1	1	3	2	1	1	3	1	1	2	1	3	2	3	1	1	2	2	2	3	1	1	3	2	1	2
8	13	2	1	3	1	3	23	45	5	5	50	5	3	3	3	2	2	1	1	1	2	1	1	1	1	2	3	1	2	2	1	1	2	2	3	1	3	1	1	2	2	1	2	1	1	2	3	1	1
8	14	2	1	2		2	21	30	10	6	45	9	1	1	1	2	3	1	1	1	1	1	2	1	1	1	2	1	1	2	1	1	2	1	3	1	2	1	1	2	1	1	2	3	1	2	2	1	1
8	13	2	1	1	2	3	22	20	2	6	0	9	2	3	2	1	1	1	1	1	1	1	1	1	1	1	2	1	1	2	2	1	2	1	2	1	2	1	1	3	1	1	3	1	1	3	2	1	2
8	13	2	1	2	2	4	22	30	20	7	0	6.5	3	4	3	4	1	1	1	1	1	1	2	2	1	1	3	1	2	2	1	2	2	2	3	2	3	2	1	1	2	2	3	1	1	3	2	1	1
8	13	1	1	2	1	5	22	30	10	6	40	7.5	1	1	2	1	1	1	1	1	1	1	1	1	1	1	2	1	1	3	1	1	2	1	3	1	2	1	1	2	2	1	2	2	1	3	3	3	3
8	13	2	1	1	1	3	22	30	2	6	30	8	2	1	1	1	1	1	1	1	1	1	1	1	1	1	2	1	1	2	1	1	2	1	2	1	2	1	1	1	1	2	1	1	1	2	3	1	3
8	13	1	1	3	1	4	22	1	60	6	0	4	1	4	2	2	1	1	4	1	1	1	4	2	1	2	2	1	1	3	3	2	2	2	3	3	3	2	1	1	2	2	3	1	1	3	2	1	3
8	12	2	1	3	3	3	24	0	30	6	0	5	2	2	2	2	2	1	1	1	1	1	3	1	1	1	2	1	3	3	2	2	2	2	3	2	3	2	2	2	2	2	2	1	2	2	2	1	2
8	13	2	1	3	2	3	22	30	5	6	30	8	2	3	2	1	2	1	1	1	2	2	3	1	1	1	2	1	2	2	2	2	2	1	3	1	3	2	1	2	2	2	3	2	2	3	2	1	2
8	12	2	1	2	1	1	24	14	3	6	30	6	2	2	1	1	1	1	1	1	1	1	1	1	1	1	3	1	1	2	1	2	2	1	2	1	3	2	1	1	1	1	3	1	1	3	3	1	3
8	12	2	2	2	1	3	22	0	1	5	55	7	1	2	1	1	1	1	1	1	1	1	1	1	1	1	3	1	1	3	1	1	3	1	3	1	3	1	1	2	1	1	1	1	1	3	3	1	3
8	12	1	1	2	1	3	22	0	2	7	0	9	1	3	2	1	4	2	2	2	2	3	2	2	1	1	2	1	1	2	1	1	2	1	3	1	1	1	1	2	3	1	2	1	1	2	2	1	2
8	14	2	1	2	2	2	22	30	3	6	40		2	1	1	1	1	1	1	1	1	1	1	1	1	1	2	1	1	1	1	2	1	1	3	1	3	1	1	2	1	1	2	1	1	2	1	1	2
8	13	1	1	3	2	4	22	0	10	6	30	8	1	3	1	1	2	1	1	1	1	1	3	1	1	1	2	1	1	2	1	3	2	2	2	2	3	1	1	1	1	2	2	3	1	2	2	1	2
8	13	2	1	3	5	4	25	30	10	6	40	3	4	4	4	1	1	1	2	2	3	3	1	4	1	1	2	2	3	2	2	3	3	3	3	2	2	2	3	1	3	3	2	3	1	2	3	1	1
8	13	1	1	4	1	4	22	20	12	6	10	6	2	1	2	1	1	1	1	3	3	1	3	1	1	1	3	1	1	2	2	3	3	2	2	1	2	2	1	1	1	3	2	1	1	2	2	1	2
8	13	2	1	3	2	2	22	30	20	6	30	7	2	3	1	1	1	1	1	1	1	1	1	1	1	1	3	1	1	2	1	1	3	1	3	1	3	1	1	2	1	1	2	1	1	2	2	1	1
8	12	1	1	3	2	1	22	30	10	6	40	8	2	1	1	1	1	1	1	1	1	1	1	1	1	1	2	1	1	3	1	1	2	1	3	1	3	1	1	2	1	1	2	1	1	2	2	1	1
8	13	1	1	3	3	3	22	10	30	6	35	6	2	1	1	1	1	1	1	1	1	1	1	1	1	1	1	1	1	1	1	2	1	1	1	1	1	1	1	1	1	1	1	1	1	1	1	1	1
8	13	1	1	1	1	3	21	0	5	6	30	9	2	3	2	1	1	1	1	1	2	2	1	1	1	1	2	1	1	2	1	1	3	1	2	1	2	1	1	1	2	1	2	1	1	3	2	1	3
8	13	2	1	2	1	4	22	30	5	6	30	7	2	2	2	1	2	2	1	1	1	3	1	1	1	1	3	2	1	3	2	1	2	1	3	2	3	2	1	2	2	1	3	1	1	3	2	1	3
8	13	1	1	3	3	3	23	30	30	6	30	6	3	1	2	1	1	1	1	1	1	1	1	1	1	1	3	1	1	3	2	1	2	1	2	1	1	1	1	1	1	1	3	1	1	1	2	1	2
8	13	1	1	2	2	3	22	0	90	6	0	5	4	2	4	4	3	1	1	1	1	4	2	4	1	3	2	2	2	2	3	2	1	3	3	3	3	2	3	1	3	3	2	2	1	2	1	1	2
8	12	1	1	2	1	3	21	0	1	6	30	7	1	1	2	1	1	1	1	1	1	1	1	1	1	1	2	1	1	2	1	1	2	1	2	1	3	1	1	2	1	1	1	1	1	2	2	1	3
8	13	1	1	3	1	4	23	0	5	6	30	7	2	3	1	1	1	1	1	1	1	1	1	1	1	1	2	1	1	2	1	2	2	2	2	1	2	1	1	1	1	1	2	1	1	2	2	1	2
8	13	1	1	2	2		21	30	20	6	45	8	1	2	3	1	1	1	1	1	1	1	1	1	1	1	2	2	1	3	1	1	2	2	3	1	3	2	2	1	2	2	3	1	1	2	2	1	1
8	12	2	1	2	2	2	23	0	5	6	45	8	2	2	2	1	1	2	1	1	1	1	1	1	1	1	2	2	1	3	1	1	3	1	3	1	2	1	1	2	1	1	3	1	1	2	3	1	2
8	12	1	1	3		3	26	0	5	6	45	5	3	3	2	1	1	1	1	1	2	2	2	2	1	1	2	1	2	2	2	2	2	2	3	1	2	2	2	2	1	2	3	2	2	3	2	1	1
8	13	1	1	2	2	3	22	0	15	6	30	8	2	1	1	1	1	1	1	1	1	1	1	1	1	1	2	1	1	2	1	1	2	1	2	1	3	2	1	2	1	1	2	1	1	2	2	1	1
8	13	1	1	3	1	2	22	10	30	6	30	8	2	3	2	2	2	1	1	1	2	1	1	1	1	1	2	1	1	3	1	1	2	1	2	2	3	1	1	2	1	2	3	1	1	3	3	1	2
8	13	1	1	3	1	4	21	30	5	6	50	8	1	3	1	1	3	3	1	1	1	1	3	1	1	1	2	1	2	1	1	1	3	1	2	1	2	1	1	1	1	2	2	1	1	2	2	1	2
8	14	1	1	3	2	3	22	0	15	6	40	8	2	2	2	2	3	3	2	2	3	2	2	1	1	1	1	2	1	3	2	3	3	2	2	3	3	1	1	1	2	1	2	2	2	3	2	1	2
8	13	1	1	3	3	1	22	10	5	6	0	9	2	3	1	1	1	1	1	2	1	1	1	1	1	3	2	1	1	1	1	1	3	2	1	1	3	1	1	2	1	3	2	1	1	2	3	1	2
8	12	2	1	3	3	3	22	30	5	6	0	7	2	2	2	1	1	1	1	1	1	1	2	2	1	1	3	3	2	1	2	3	2	1	2	2	3	1	1	2	2	2	2	1	1	2	2	1	1
8	13	2	1	3	1	4	23	0	15	6	0	7	3	4	2	1	2	1	1	1	1	1	2	3	1	1	3	1	3	2	2	3	3	2	3	1	3	1	2	1	2	3	3	1	1	3	3	1	2
8	13	2	1	3	4	3	22	45	20	6	30	7	2	3	3	3	2	1	4	2	3	3	2	2	1	2	2	3	3	2	1	2	2	2	3	3	3	2	2	2	3	3	2	2	1	2	1	1	2
8	13	1	1	2	2	2	22	0	10	6	20	6	2	3	1	1	1	1	1	1	1	1	1	1	1	1	2	1	1	2	1	1	2	1	3	1	3	1	1	2	1	1	3	1	1	2	2	1	1
8	13	1	1	4	3	3	22	30	10	6	30	8	2	2	2	1	1	1	1	1	1	1	1	1	1	1	2	1	1	3	2	1	3	1	1	1	1	2	1	1	1	1	1	1	1	1	1	1	1
8	12	1	1	4	2	3	21	0	2	6	0	9	1	1	1	1	1	1	1	1	1	1	1	1	1	1	2	1	1	2	1	2	2	1	2	1	2	1	1	1	1	2	2	1	1	2	1	1	1
8	13	2	2	1	1	4	22	40	3	6	40	8	1	2	1	1	1	1	1	1	1	1	1	1	1	1	2	2	1	2	1	1	2	1	2	1	3	1	1	1	1	1	2	1	1	2	2	1	3
8	13	2	1	3	1	2	2	30	15	6	0	5	4	4	4	4	4	1	1	1	4	1	4	1	1	4	3	3	1	3	3	1	2	3	3	1	3	1	3	1	3	3	3	1	1	3	3	1	1
8	13	2	1	2	1	2	23	0	5	6	40	7.5	2	2	1	1	1	1	1	1	1	1	1	1	1	1	3	1	1	2	1	1	3	1	3	1	3	1	1	3	1	1	3	1	1	3	1	1	3
8	14	1	1	2	3	3	23	55	60	6	0	6	1	4	2	3	3	3	3	1	3	3	3	2	1	3	2	1	2	2	2	2	1	2	2	2	2	2	1	1	2	2	3	2	1	2	2	1	2
8	13	2	1	2	1	3	23	30	10	6	30	8	2	1	1	1	1	1	1	1	1	1	1	1	1	1	2	1	1	3	1	1	1	1	3	1	1	1	1	2	1	1	2	1	1	3	2	1	1
8	13	1	1	1	1	3	0	35	45	21	0	8	1	1	2	1	1	1	1	1	1	1	1	1	1	1	1	1	1	3	1	1	2	1	3	1	3	1	1	1	1	1	2	1	1	2	3	1	2
8	13	1	1	3	3	4	22	0	30	6	30	5	2	3	2	2	2	2	2	2	1	1	2	1	1	1	2	1	1	2	2	1	2	2	2	1	2	1	2	1	2	1	2	1	2	2	2	1	2
8	14	1	1	2	2	3	22	0	8	7	0	9	3	3	2	1	2	1	1	2	2	1	1	1	2	1	2	1	1	2	1	1	2	1	3	1	3	1	1	2	2	1	3	1	1	3	2	1	2
8	13	2	1	3	1	2	22	30	5	6	30	8	1	2	2	1	1	2	1	1	1	1	1	1	1	1	2	1	1	3	2	2	3	1	3	1	3	1	1	2	1	2	3	1	1	3	2	1	2
8	13	1	1	2	2	3	22	0	10	6	45	9	2	1	1	1	1	1	1	1	1	1	1	1	1	1	3	1	1	3	1	1	3	1	2	1	2	1	1	2	1	1	3	1	1	2	3	1	2
8	13	1	1	3	1	3	22	30	5	6	0	7	2	1	3	1	3	2	1	1	1	1	1	1	1	1	2	1	1	2	1	1	2	1	1	1	3	2	1	1	2	2	3	2	1	2	2	1	3
8	13	2	1	2	1	2	22	0	5	6	55	8	1	1	2	1	1	1	1	1	1	1	1	1	1	1	2	1	1	2	1	1	2	1	2	1	2	1	1	1	1	1	2	1	1	2	2	2	3
8	13	2	1	3	3	2	23	0	30	6	40	7	3	4	2	4	3	3	2	1	3	3	1	4	1	3	2	2	2	3	2	2	2	3	2	3	3	1	2	2	2	2	2	2	1	3	2	1	2
8	13	2	1	2	2	2	22	30	30	7	0	8	2	3	2	2	1	2	1	1	1	1	2	1	1	1	3	1	2	2	2	1	2	1	2	2	2	1	2	1	2	1	3	2	1	2	3	1	1
8	12	1	1	2	1	3	22	30	5	7	0	8	2	1	1	1	2	1	1	1	1	1	1	1	1	1	3	1	1	2	1	1	2	1	3	1	3	1	1	2	2	1	3	2	1	3	3	1	3
8	12	1	1	1	1	3	22	16	30	5	40	6.3	3	2	2	4	4	4	1	1	1	1	1	1	1	1	3	2	1	2	1	2	1	1	3	2	3	2	1	3	2	2	3	1	1	2	3	1	1
8	12	1	1	2	2	2	22	0	10	6	30	8	2	3	2	2	1	2	1	4	2	1	1	1	1	1	1	2	2	2	1	1	3	1	2	1	3	1	1	2	2	1	2	1	1	2	1	1	3
8	13	2	1	2	2	3	22	0	5	5	30	7	2	2	2	1	2	1	1	1	2	1	3	1	1	1	3	2	1	3	2	2	2	2	2	1	2	1	1	1	3	3	3	3	3	3	3	2	3
8	13	2	1	3	1	2	23	0	30	6	20	7	2	2	2	2	1	1	1	1	1	1	1	1	1	1	2	3	1	1	1	2	3	1	3	1	3	1	1	1	2	2	2	1	1	3	2	1	1
8	12	2	1	2	2	3	22	31	10	7	0	8	3	3	1	1	2	1	2	1	1	1	2	1	1	1	3	2	1	2	1	1	2	3	3	3	3	2	3	1	1	1	3	1	1	3	2	1	3
8	13	2	1	3	2	4	21	40	10	6	10	8	2	3	2	3	1	1	1	1	1	1	1	1	1	1	2	1	1	2	1	2	2	1	2	1	2	1	1	1	1	1	2	1	1	2	2	1	2
8	14	2	1	3	5	5	23	40	40	5	40	3.5	4	4	4	4	4	4	1	1	1	4	3	4	3	2	2	1	2	3	2	1	2	3	2	1	3	2	3	2	1	2	1	1	2	2	2	1	1
8	13	1	1	3	2	3	22	30	5	6	50	7	2	1	1	1	1	1	1	1	1	1	1	1	1	1	2	1	1	3	1	1	2	1	3	1	3	1	1	1	1	1	2	2	1	3	2	1	3
8	13	1	1	1	1	2	22	0	5	6	5	8	1	1	1	1	1	1	1	1	1	1	1	1	1	1	2	1	1	2	1	1	2	1	2	1	1	1	1	1	1	1	2	1	1	2	2	1	2
8	13	1	1	2	1	3	21	0	2	6	40	9	1	1	1	1	1	1	1	1	1	1	1	1	1	1	2	1	1	3	1	1	2	1	3	1	3	1	1	1	1	1	1	1	1	3	3	1	3
8	13	2	1	3	1	3	22	0	5	6	25	7.5	3	3	2	1	1	1	2	1	1	2	2	3	1	3	2	2	1	2	1	1	1	2	2	2	3	1	2	1	2	1	3	1	2	2	2	1	1
8	13	2	1	2	1	3	22	30	30	6	40	10	2	2	1	2	2	2	2	2	2	2	1	1	1	1	2	1	2	2	1	1	2	1	3	1	3	2	1	1	1	1	3	2	1	3	2	1	2
8	12	2	1	3	1	2	21	30	10	6	30	9	1	2	2	1	2	1	1	1	1	1	1	2	1	1	3	1	1	3	1	2	3	1	3	1	3	1	1	2	1	2	2	1	1	3	3	1	3
8	13	2	1	2	2	3	24	5	10	6	40	6	3	3	2	1	1	1	1	1	2	1	2	1	1	1	2	1	1	2	2	1	3	2	2	2	3	1	1	2	1	1	3	1	1	2	2	1	3
8	13	1	1	3	3	4	22	0	5	6	0	7	2	3	3	1	1	1	1	1	1	1	1	1	1	3	2	1	1	3	1	1	2	1	3	1	2	1	1	2	1	2	2	1	1	2	3	1	3
8	13	1	1	3	2	4	23	30	35	6	35	6	3	4	3	3	4	1	1	1	1	1	1	1	1	4	3	2	1	2	2	2	1	2	2	1	3	1	1	1	2	2	2	1	1	2	3	1	1
8	14	2	1	3	1	3	21	30	10	5	24	1	1	2	2	1	2	1	1	1	1	1	1	1	1	1	2	1	1	2	1	1	2	1	2	1	2	1	1	1	1	1	2	1	1	2	2	1	2
8	12	1	1	3	1	4	23	0	45	7	30	7	2	2	2	4	4	3	1	1	1	2	4	3	1	2	3	3	3	2	3	1	2	3	1	3	3	3	3	1	3	2	1	3	2	1	1	2	2
8	12	2	1	2	1	3	22	50	5	6	15	0	2	3	2	1	1	1	1	3	1	1	1	1	1	1	1	1	1	2	1	1	2	1	2	1	2	1	1	2	1	1	3	1	1	2	2	1	2
8	14	2	1	3	2	4	23	0	5	6	15	6	3	4	2	2	2	2	1	1	2	2	1	1	1	1	2	1	1	2	1	1	3	1	3	1	3	1	1	2	1	2	1	1	1	2	2	1	1
8	13	2	1	3	2	2	22	30	2	6	30	8	2	2	1	1	1	1	1	1	2	1	1	1	1	1	2	1	1	3	1	3	2	1	3	1	3	1	1	2	1	1	3	1	1	3	2	1	3
8	12	1	1	3	1	2	22	0	10	6	30	8	1	1	1	1	2	3	1	1	1	1	1	1	1	1	2	1	1	3	1	1	2	1	2	1	3	1	1	1	1	1	3	1	1	3	2	1	2
3	12	1	1	2	2	4	22	30	20	5	30	6.6	3	4	3	1	1	1	2	2	3	1	2	1	1	1	2	2	2	2	2	2	3	3	3	2	3	2	1	2	2	2	3	1	1	2	2	1	2
3	12	2	1	4	2	3	22	0	3	6	0	7	2	2	2	1	1	1	2	1	2	1	2	1	1	2	1	3	2	2	2	2	2	1	2	2	3	1	2	1	3	2	2	3	1	2	1	2	1
3	14	2	1	1	1	4	22	5	1	5	50	8	2	1	1	1	1	1	1	1	2	2	2	1	1	1	3	1	1	3	1	1	3	1	3	1	3	2	1	3	1	2	3	1	1	3	3	1	3
3	13	1	1	3	3	2	22	0	10	6	0	8	2	2	1	1	3	1	1	1	1	1	1	1	1	1	2	1	1	1	1	1	1	1	2	1	3	1	1	1	1	1	2	1	1	2	2	1	2
3	13	1	1	2	2	2	23	34	20	5	0	5	3	2	2	1	2	2	1	1	1	1	1	1	1	1	3	1	1	2	1	1	1	1	2	1	3	1	1	2	1	1	2	1	1	2	2	1	1
3	13	1	1	3	2	3	22	30	4	6	20	5	3	1	2	1	1	1	1	1	3	2	1	1	1	1	2	1	1	2	1	1	2	1	1	1	3	1	1	1	1	3	2	1	1	2	2	1	2
3	13	2	1	3	1	5	24	0	10	5	20	6	3	4	4	3	1	1	3	3	4	4	4	2	4	2	3	2	2	3	3	1	2	3	3	3	3	1	3	2	2	3	2	2	2	3	3	1	3
3	13	1	1	3	2	2	23	30	10	5	55	6	3	4	4	1	2	1	1	1	4	1	1	1	1	1	2	1	1	1	2	1	1	1	1	2	2	1	2	2	2	2	1	2	1	2	2	2	1
3	12	2	1	3	3	4	22	30	10	6	0	6.5	3	4	4	1	2	1	2	2	4	1	2	1	1	3	2	2	2	2	2	1	1	2	2	2	3	1	2	1	2	2	2	1	2	2	1	1	1
3	13	2	1	2	2	4	21	15	3	6	0	9	3	4	3	1	3	1	2	3	2	1	1	1	1	2	3	1	3	3	2	2	2	2	3	1	2	1	3	2	2	2	3	1	1	2	2	1	2
3	12	1	1	3	1	4	21	45	5	6	20	8	2	2	2	1	1	1	1	2	1	1	2	1	3	1	3	1	1	1	1	1	2	1	3	1	3	2	1	3	2	2	3	1	1	3	2	1	3
3	13	2	1	3	1	3	23	30	10	6	10	7	2	4	2	1	4	1	2	1	2	2	1	1	1	4	2	1	2	2	1	1	3	1	2	1	3	1	1	2	2	2	2	1	1	2	2	1	1
3	14	2	1	2	1	3	22	55	1	6	0	8	2	2	2	1	1	1	1	1	1	1	2	1	1	1	2	3	1	2	1	1	1	1	2	1	3	1	1	2	1	1	3	2	1	2	2	1	3
3	13	2	1	3	2	3	22	30	30	5	45	7	2	2	2	3	2	1	1	2	2	1	3	1	1	1	2	2	2	3	3	1	2	2	3	3	3	2	2	1	2	3	3	3	1	3	2	1	1
3	14	2	1	4	4	3	22	6	10	5	58	7	2	4	3	1	2	1	2	1	1	1	1	1	1	1	3	3	3	3	3	3	2	2	3	3	3	1	1	1	3	3	3	1	1	3	3	1	1
3	13	2	1	3	3	3	22	9	10	5	50	11	2	4	3	1	1	1	2	1	1	1	1	1	1	1	1	2	3	1	3	1	1	3	1	2	3	2	3	2	2	1	1	2	1	2	2	1	1
3	12	2	1	2	3	3	10	20	12	30		7	3	2	2	1	1	1	1	1	2	2	2	1	1	1	2	2	2	2	2	2	2	2	1	1	1	2	2	2	2	2	2	2	2	2	2	1	2
3	13	1	1	3	1	3	23	5		6	59	8	2	1	3	1	1	1	1	1	1	1	1	1	1	1	2	1	1	1	2	2	2	1	2	1	2	1	1	1	3	3	3	1	1	2	2	1	1
3	14	1	1	3	1	3	22	10	8	6	30	9	2	2	2	1	1	1	1	1	3	1	1	1	1	3	2	2	1	1	2	1	1	1	1	2	2	1	1	2	2	1	2	1	1	2	1	1	2
3	12	1	1	2	1	3	23	10	30	6	0	7	3	1	1	1	1	1	1	1	1	1	1	1	1	1	2	1	1	2	2	1	1	1	2	1	3	1	1	1	2	3	2	1	1	3	2	1	2
3	12	1	1	2	1	2	21	30	20	6	5	10	1	1	1	1	1	1	1	1	1	1	2	1	1	1	2	1	1	2	1	1	2	1	3	1	3	1	1	2	1	1	3	1	1	3	3	1	1
3	13	1	1	2	1	3	22	0	1	6	25	3	1	1	1	1	1	1	1	1	1	1	1	1	1	1	2	1	1	2	1	1	1	1	1	1	3	1	1	1	1	1	3	1	1	3	1	1	3
3	13	1	1	3	2	4	23	59	30	11	45	6	2	3	2	1	1	4	1	1	2	3	1	1	1	1	3	2	1	1	2	2	2	1	2	2	3	2	1	1	2	1	3	1	1	2	3	2	2
3	13	1	1	2	2	3	22	55	5	6	0	6	1	1	1	1	1	1	1	1	1	1	1	1	1	1	1	1	1	1	2	1	1	1	1	1	2	1	1	2	1	1	3	1	1	3	3	1	2
3	13	2	1	2	1	3	23	30	2	6	20	6	2	4	4	1	1	1	1	1	1	3	1	1	1	1	3	1	2	1	2	1	1	1	2	3	3	3	1	1	1	3	1	1	1	1	3	1	2
3	12	1	1	1	1	2	22	30	20	6	30	8	3	3	2	1	2	2	1	3	2	2	1	2	1	1	2	2	2	2	1	1	2	2	2	1	2	1	1	2	2	2	3	2	1	2	2	1	2
3	13	1	1	3	2	2	23	0	15	6	0	7	2	4	3	3	2	1	1	4	2	2	1	1	1	1	2	1	1	2	2	2	2	2	2	2	1	2	2	2	2	1	2	1	1	2	2	1	2
3	14	1	1	3	1	5	22	50	5	5	37	7	2	4	2	1	4	1	2	2	2	2	3	4	1	1	1	2	2	1	2	2	1	1	2	2	1	2	1	1	2	1	3	1	1	2	1	1	1
3	13	1	1	2	1	2	23	20	4	6	30	7	1	1	1	1	1	1	1	1	1	1	1	1	1	1	3	1	1	2	1	1	3	1	3	1	3	1	1	2	1	1	3	1	1	2	2	1	2
3	12	1	1	3	4	4	23	30	10	6	0	5	3	1	2	1	1	1	1	1	2	2	1	1	1	1	2	1	1	2	1	2	2	1	2	1	2	1	1	1	1	3	2	1	1	2	3	1	2
3	13	2	1	3	3	4	0	15	1	6	15	6	1	4	3	1	1	1	1	1	4	1	1	1	1	1	2	1	1	1	1	2	2	2	2	1	2	1	2	2	1	3	3	2	1	3	2	1	1
3	12	1	1	2	1	3	21	30	2	6	0	7	1	1	1	1	1	2	1	1	1	1	1	1	1	1	1	1	1	2	1	1	2	1	2	1	2	1	1	2	1	1	1	1	1	2	2	1	2
3	14	1	1	3	2	2	21	30	10	6	0	8	2	1	1	1	1	2	1	1	1	1	1	1	1	1	3	1	1	2	1	1	2	1	2	1	3	2	1	1	1	1	3	1	1	2	2	1	1
3	12	1	1	2	2	3	21	30	15	5	40	8	3	2	2	2	2	1	1	1	1	1	2	1	1	1	2	2	3	2	1	2	1	1	2	1	3	1	2	3	2	1	3	2	1	3	3	1	1
3	13	1	2	2	2	2	21	30	5	6	10	8	2	2	2	2	1	1	1	1	2	1	1	1	1	1	2	1	1	2	1	1	3	1	2	1	3	1	1	2	1	1	2	1	1	2	2	1	2
3	13	2	1	2	1	3	21	40	10	5	30	7	1	1	2	1	1	1	1	1	1	1	1	1	1	1	2	1	1	3	2	1	3	1	3	1	3	1	1	2	1	1	3	1	1	3	3	1	1
3	13	2	1	2	1	2	22	30	10	6	0	8	1	1	2	1	1	1	1	1	1	1	1	1	1	1	3	1	1	3	2	1	3	1	3	1	3	1	1	1	3	1	3	1	1	3	3	1	3
3	12	2	1	1	1	3	22	0	5	6	0	8	2	3	2	1	1	2	1	1	1	1	1	1	1	1	3	1	1	3	2	1	2	1	3	1	3	1	1	1	2	2	3	1	1	3	2	1	3
3	13	1	1	2	1	3	22	0	10	5	40	7.4	2	1	1	1	1	1	1	1	1	1	1	1	1	1	3	1	1	3	2	1	2	1	3	1	3	1	1	2	1	1	3	1	1	3	3	1	3
3	14	1	1	3	2	4	22	30	10	6	35	9	2	1	1	1	1	1	1	1	1	1	1	1	1	1	3	2	1	3	1	1	2	1	3	1	3	1	1	2	1	1	3	2	3	3	1	1	2
3	13	2	2	3	1	3	22	0	10	5	30	6	2	1	1	1	1	1	1	1	1	1	2	1	1	1	3	1	2	3	1	1	3	1	3	1	3	1	1	1	1	1	1	1	1	1	1	1	1
3	13	2	1	2	1	2	22	40	2	6	20	7	2	3	2	1	1	2	1	1	2	1	1	1	1	1	2	2	2	2	2	1	2	2	2	1	2	1	1	3	2	1	3	1	1	2	2	1	2
3	12	2	1	2	2	3	22	30	30	6	0	7	2	2	2	2	3	2	1	2	3	1	1	1	1	1	2	1	1	2	1	1	2	1	2	1	3	1	2	2	1	2	2	1	1	2	2	1	1
3	13	1	2	3	2	4	21	30	20	6	0	8	2	2	3	3	3	4	3	1	1	1	4	1	1	2	2	1	1	3	2	1	3	2	2	1	3	1	1	1	3	2	3	2	1	3	1	2	2
3	13	1	1	3	1	2	21	30	5	6	30	10	2	3	2	1	1	1	1	4	1	1	1	1	1	1	3	1	1	3	1	1	2	1	2	1	3	2	1	3	1	2	3	1	1	3	3	1	2
3	12	1	1	3	2	2	23	0	10	6	20	7	2	2	2	1	1	1	1	1	3	3	1	1	1	3	2	1	1	2	1	1	2	1	2	1	3	1	1	2	1	1	3	1	1	2	2	1	3
3	12	1	1	2	2	3	21	0	20	6	5	9	2	3	2	3	1	1	2	1	1	1	1	1	1	1	3	2	1	3	1	1	2	1	3	1	3	1	1	2	1	1	3	1	1	3	2	1	2
3	13	2	1	3	1	4	23	30	2	6	15	6	2	4	3	1	4	1	1	2	2	2	3	1	1	3	2	2	3	2	2	2	3	3	2	1	1	3	3	1	2	3	3	3	1	2	2	1	3
3	13	1	1	3	1	1	21	0	30	6	0	9	1	1	1	1	1	1	1	1	1	1	1	1	1	1	2	1	1	2	1	2	2	2	2	2	3	2	2	2	1	2	2	1	1	2	2	1	2
3	12	1	1	2	3	3	22	59	2	6	0	7	2	2	1	1	1	1	1	4	1	1	1	1	1	4	2	2	2	2	1	2	2	2	2	1	2	1	1	1	2	1	2	1	2	2	2	1	1
3	12	2	1	1	1	3	22	30	20	6	25	10	1	3	4	2	3	2	1	1	1	2	1	1	1	1	1	2	1	2	3	2	2	1	2	1	3	2	1	1	2	1	2	1	1	2	2	2	2
3	11	2	1	2	3	3	23	0	5	6	0	7	2	1	1	1	1	1	1	1	1	1	1	1	1	1	3	1	1	2	1	1	3	1	2	1	3	1	1	3	1	1	3	1	1	3	3	1	2
3	13	2	1	3	1	3	23	0	8	6	0	8	1	1	2	1	4	2	1	1	4	1	1	1	1	1	3	1	1	3	1	1	1	1	3	1	3	1	1	3	1	1	1	1	1	3	1	1	3
3	12	1	1	3	2	3	22	0	10	6	30	8	2	1	1	1	1	3	1	1	1	1	2	1	1	1	3	1	1	2	1	1	2	1	3	1	3	1	1	1	1	1	2	1	1	3	2	1	2
3	12	2	1	2	1	4	12	30	3	6	0	5	3	4	3	1	1	1	1	1	3	1	3	1	1	1	3	1	3	2	2	3	2	3	2	3	3	2	3	2	1	1	3	1	1	3	3	1	3
3	13	1	1	1	1	1	23	0	10	5	50	8	2	1	1	1	1	1	1	1	1	1	1	1	1	1	3	1	1	3	1	1	2	1	3	1	3	1	1	3	3	1	3	1	3	3	1	1	1
3	12	2	1	2	1	2	22	15	13	6	0	8	2	2	2	1	2	1	1	2	1	1	1	2	1	2	2	1	2	3	1	1	2	3	3	2	2	1	2	1	2	2	3	2	1	3	3	1	1
3	13	1	1	3	3	4	22	0	20	9	30	11.5	2	3	2	1	1	1	1	2	1	1	1	1	1	1	1	2	1	2	2	1	1	2	2	2	2	2	1	2	2	1	1	1	2	2	2	1	2
3	12	1	1	1	1	1	8	30	3	6	30	08	1	1	1	1	4	4	1	1	1	1	1	1	1	1	3	1	1	3	1	1	3	1	3	1	3	1	1	1	1	1	3	1	1	3	3	1	3
3	12	1	1	3	2		8	0	10	5	30	9	1	3	2	1	1	2	1	1	1	1	1	2	1	1	2	1	1	2	2	1	2	1	2	1	3	2	1	1	1	1	3	1	1	2	2	1	2
3	13	1	1	2	4	4	21	30	30	6	30	7	2	4	2	3	1	1	1	1	1	3	2	1	1	1	2	3	1	2	2	2	3	1	3	1	3	2	1	1	1	3	1	2	2	2	1	1	2
3	12	1	1	3	1	4	23	15	10	5	59	7	1	2	3	1	1	3	2	2	1	1	2	1	1	1	3	2	1	2	2	1	2	1	2	1	3	1	1	2	1	2	3	2	1	2	2	1	3
3	13	1	1	2	1	3	23	0	60	6	0	6	2	1	1	1	1	1	1	1	1	1	1	1	1	1	3	2	1	3	1	1	3	1	3	1	3	2	1	2	1	1	2	1	1	2	2	1	2
3	12	2	1	3	3	3	22	0	13	6	0	8	2	3	3	1	3	4	1	2	4	3	1	2	1	3	2	1	1	3	2	1	2	3	3	2	2	1	3	1	2	2	3	2	1	3	2	1	2
3	14	1	1	2	1	2	23	16	23	6	30		2	1	1	1	1	1	1	1	2	1	1	1	1	1	3	1	1	2	1	2	2	1	2	1	3	1	1	1	1	1	3	1	1	3	2	1	2
3	13	2	1	3	1	2	21	45	5	6	20	7	1	1	1	1	1	1	1	1	1	1	1	1	1	1	2	2	1	3	1	1	2	1	3	1	2	1	1	2	1	1	3	1	1	3	1	1	3
3	13	1	1	1	1	4	21	30	5	6	10	7	2	2	2	3	2	1	2	1	1	2	3	2	1	1	2	2	2	3	2	2	3	2	3	2	3	2	2	3	2	3	3	1	1	3	2	1	3
3	13	1	1	2	1	2	22	0	15	8	0	7	2	1	1	1	1	1	4	1	1	1	1	1	1	1	1	2	2	2	1	2	1	1	1	1	2	1	1	1	2	1	1	1	1	1	1	1	1
3	12	2	1	3	1	2	0	0	15	6	10	7	1	3	2	1	1	2	2	1	2	2	2	2	1	2	2	3	1	2	2	1	2	2	3	2	1	1	1	3	3	3	3	2	2	3	1	1	3
3	13	2	1	4	2	2	22	0	5	6	10	6	2	3	2	1	1	1	1	1	1	1	1	1	1	2	2	3	3	3	3	2	1	3	3	3	3	1	2	2	2	1	3	1	1	3	2	1	1
3	12	1	1	2	1	2	22	30	10	6	30	8	1	1	1	1	1	1	1	1	4	1	1	1	1	1	2	1	1	2	1	1	3	1	3	1	3	1	1	2	1	1	3	1	1	3	3	1	3
3	12	2	1	2	3	3	23	0	20	6	5	6	3	3	2	1	1	1	2	1	1	1	1	1	1	2	3	2	2	3	1	1	3	2	3	1	3	1	1	2	2	2	2	1	2	3	2	1	2
3	12	1	1	3	3	2	24	0	1	7	0	12	1	2	2	1	1	1	1	2	2	1	1	2	1	1	3	1	1	2	1	2	3	2	2	2	3	1	1	2	1	2	2	2	1	2	3	1	3
3	12	2	1	2	2	4	21	30	30	6	30	7	2	3	2	1	1	1	1	1	2	1	3	1	1	1	2	2	1	1	3	1	2	3	2	3	3	1	1	2	3	3	3	2	1	3	1	1	3
3	13	1	1	2	1	2	21	30	5	6	25	9	2	2	2	1	3	2	1	1	2	2	2	1	1	1	2	1	1	3	1	1	2	1	3	1	2	1	1	2	2	1	3	1	1	2	2	1	3
3	14	1	1	1	1	4	22	0	10	6	30	2	1	1	1	1	1	1	1	1	1	1	1	1	1	1	2	1	1	3	2	1	1	1	3	1	3	1	1	1	2	2	3	1	1	3	2	1	2
3	12	1	1	3	1	1	22	25	2	6	0	5	3	1	1	1	1	1	1	1	1	1	1	1	1	1	3	1	1	3	3	1	3	1	1	1	3	1	1	1	3	1	2	3	1	1	1	2	1
3	12	1	1	3	2	4	22	30	20	6	0	7.5	2	2	2	2	3	2	2	1	1	1	3	1	1	1	3	2	1	2	1	2	2	1	3	1	1	1	1	2	1	2	3	1	1	2	2	1	3
3	13	1	1	3	2	3	21	30	5	6	10	8	2	3	2	2	1	1	2	2	2	2	1	2	3	4	2	2	1	2	2	2	2	2	2	1	2	2	1	1	3	1	3	2	1	1	3	1	2
3	14	1	1	2	3	5	3	0	5	6	0	9	2	4	1	1	4	1	1	1	1	1	1	1	1	1	2	3	1	1	1	3	1	1	1	1	3	1	1	1	1	1	1	2	1	1	1	1	1
3	14	2	1	3	3	3	0	0	30	5	0	6	3	3	2	2	4	2	4	1	3	2	2	3	2	4	2	2	3	2	3	2	2	2	3	2	2	2	2	2	2	2	2	2	2	2	2	2	2
3	13	1	1	2	4	3	22	10	10	9	0	10	1	1	1	1	2	1	2	1	2	1	2	2	2	2	1	1	1	2	1	1	1	1	1	1	2	2	2	2	1	2	1	2	1	2	1	2	1
3	13	2	1	4	3	3	23	0	10	6	20	7	3	4	2	1	1	1	1	1	1	1	2	1	1	1	1	1	1	1	1	1	2	1	2	1	1	1	1	1	1	1	1	1	1	1	2	1	2
3	12	2	1	2	3	4	22	24	10	5	50	6	1	4	1	1	2	2	1	1	1	2	1	1	1	1	3	1	1	3	1	1	2	1	3	1	2	2	1	1	1	1	3	1	2	3	3	1	2
3	13	1	1	3	3	5	21	30	30	5	50	5	2	3	2	1	1	1	1	1	1	1	1	1	1	1	3	3	2	3	1	2	2	2	2	2	3	2	1	1	3	3	3	3	1	2	1	2	1
3	12	1	1	3	2	3	22	0	3	6	30	10	1	1	1	1	1	1	1	1	1	1	1	1	1	1	2	1	1	2	1	1	2	1	3	1	3	1	1	1	1	1	2	1	2	1	2	1	3
3	13	2	1	3	2	3	23	0	5	6	15	8	3	3	2	1	1	1	2	2	3	1	1	2	1	1	3	1	3	3	2	2	2	2	2	2	3	2	2	2	3	2	3	1	1	3	2	1	2
3	12	2	1	2	1	3	22	51	17	6	40	6.7	2	2	2	1	1	1	2	2	2	1	1	1	1	1	1	2	1	3	3	1	1	2	1	2	3	3	3	2	1	1	2	2	1	2	1	1	3
3	13	1	1	3	2	1	21	30	5	6	45	6	1	1	2	1	1	1	1	1	1	1	1	1	1	1	3	2	1	3	2	2	2	3	3	2	3	2	1	2	1	3	1	1	1	3	2	1	2
3	12	1	1	4	3	4	23	0	60	6	30	6	3	3	3	3	2	2	4	2	2	1	1	1	1	2	2	2	1	2	1	2	2	2	2	2	3	1	2	2	2	1	2	2	1	2	1	1	2
3	13	2	1	3	1	3	21	30	30	6	30	8	2	2	2	2	2	1	2	2	2	1	1	1	1	1	3	1	1	2	1	1	1	1	2	1	3	1	2	1	1	2	2	1	1	3	2	1	3
3	14	2	1	1	1	4	22	10	2	8	35	8	1	2	1	1	1	1	1	1	1	1	1	1	1	1	2	2	1	2	1	1	2	1	2	1	2	1	1	1	1	1	1	1	1	2	2	1	2
3	13	1	1	3	1	3	10	0	20	5	47	7	2	3	3	3	2	1	2	2	3	1	1	2	1	1	2	2	1	2	1	3	3	2	2	1	1	2	1	1	2	2	1	2	1	3	1	1	3
3	12	2	1	3	1	5	23	40	48	5	30	9	3	4	3	4	3	1	3	2	4	1	4	1	1	4	3	3	3	3	3	1	2	2	3	2	3	1	3	2	1	3	2	1	1	2	2	3	2
3	14	1	1	3	3	3	22	0	2	6	15	10	2	2	1	1	1	1	1	1	2	1	1	1	1	1	2	1	1	2	1	1	2	1	3	1	3	1	1	2	2	2	3	1	1	2	2	1	2
3	12	2	1	3	2	2	23	0	3	5	33	6	2	4	2	1	1	1	1	4	4	2	1	3	1	1	3	3	2	3	1	2	2	1	3	2	3	2	1	2	2	1	3	1	1	3	1	1	2
3	13	2	1	2	1	2	22	30	10	5	50	8	2	2	2	2	2	2	2	2	1	1	1	1	1	1	2	2	2	2	2	1	2	2	2	1	2	1	1	3	2	1	1	1	1	2	2	1	2
3	12	2	1	3	1	4	21	30	10	6	0	6	2	1	1	1	1	1	2	2	1	1	1	1	1	1	2	1	1	1	2	2	2	2	2	1	2	1	2	1	2	2	2	1	1	1	2	1	2
3	12	1	1	3	2	2	22	10	50	6	15	8	3	4	3	3	4	1	1	1	1	1	3	1	1	1	2	2	1	3	2	2	1	2	3	2	3	1	2	2	2	1	2	2	1	1	1	1	1
3	14	1	1	2	2	3	10	0	30	5	40	5	2	1	1	4	1	1	1	1	1	1	4	1	1	1	1	1	1	1	1	2	1	1	1	1	3	1	2	1	2	1	2	1	2	1	2	1	1
3	12	1	1	3	2	4	22	0	5	6	30	8	2	3	2	1	1	1	1	3	3	1	3	1	1	1	2	1	1	2	1	1	2	1	2	1	2	1	1	2	1	2	3	1	1	3	2	1	1
3	13	1	2	2	2	4	22	0	5	5	55	8	2	1	2	1	1	1	1	1	3	1	1	1	1	1	2	2	1	2	1	1	1	1	1	2	2	1	1	1	1	1	2	1	1	1	2	1	2
3	12	1	1	2	2	3	21	30	5	6	15	8	2	2	2	3	1	1	1	1	2	2	2	1	1	1	2	1	2	2	2	2	3	2	2	2	3	1	2	1	2	2	2	1	2	2	2	1	3
3	12	1	1	3	1	3	22	30	10	6	0	8	3	3	2	1	1	1	1	1	1	2	1	1	1	2	2	1	1	2	1	1	1	1	2	1	3	1	2	1	2	2	3	1	1	3	2	1	3
3	13	1	1	3	2	3	22	30	10	6	25	9	2	1	1	1	1	2	1	1	1	2	1	1	1	1	2	1	1	3	1	1	2	1	2	1	3	1	2	1	1	1	3	1	3	2	2	1	3
3	12	1	1	4	3	3	22	0	15	5	34	6.5	3	3	3	1	1	1	2	1	1	1	2	2	1	2	3	2	1	2	1	1	1	1	2	2	3	3	1	2	2	1	2	3	1	1	2	1	1
3	13	1	1	3	2	4	22	32	9	5	50	6	2	3	2	3	2	1	1	1	1	1	4	1	1	1	3	2	1	3	2	1	1	2	3	3	3	2	1	1	3	1	2	1	1	3	2	1	3
3	13	1	1	3	3	3	22	45	15	5	30	7	1	3	3	3	3	1	3	1	3	1	1	1	1	2	2	1	1	2	1	2	2	1	2	1	2	1	1	1	2	2	2	1	1	2	2	1	1
3	15	1	1	3	2	3	0	30	1	4	0	7	2	2	2	1	1	2	1	1	2	1	1	1	1	1	1	1	1	3	1	2	1	1	1	1	1	1	2	1	1	1	1	1	1	1	1	1	1
3	12	1	1	3	2	4	22	30	15	5	30	5	1	3	2	1	1	1	1	2	2	1	1	1	1	1	2	1	1	2	2	1	1	1	2	1	3	1	1	2	2	1	3	1	1	3	1	1	2
3	11	1	1	4	3	3	22	30	30	7	10	7	3	2	2	3	2	1	2	2	1	2	1	1	1	1	2	2	1	2	1	1	2	2	2	1	2	1	1	1	2	1	2	1	1	2	2	1	1
3	13	1	1	3	2	3	22	20	20	6	0	7	2	1	1	1	1	1	1	3	1	1	1	1	1	1	2	1	1	3	1	1	2	1	2	1	3	1	1	1	1	1	3	1	3	2	2	1	3
3	15	1	2	3	5	4	22	35	20	5	40	6	2	3	3	3	3	1	1	1	2	1	1	1	1	2	2	1	1	2	2	3	2	1	2	1	2	1	1	2	2	2	2	2	1	2	2	1	2
3	13	1	1	3	1	3	22	30	3	6	55	7	3	2	2	2	1	3	2	2	4	2	1	1	1	1	3	3	1	2	1	1	2	1	3	1	3	1	1	1	2	2	2	1	1	3	3	1	3
3	12	1	1	3	1	2	22	30	10	6	0	8	2	3	2	1	3	2	1	1	1	1	2	1	1	1	2	1	1	3	1	1	2	1	3	1	3	1	1	2	1	1	2	1	1	3	1	1	3
3	13	2	1	2	1	2	23	40	30	6	25	6	1	2	2	1	1	1	1	1	2	2	1	1	1	1	3	3	1	2	2	1	3	1	3	2	3	2	1	2	3	1	3	1	1	3	2	1	3
3	12	1	1	3	1	3	21	15	10	6	20	9	2	1	1	1	1	1	1	1	1	1	1	1	1	1	3	1	2	3	1	1	2	1	2	1	3	2	1	1	1	1	3	1	1	2	3	1	2
3	13	1	1	3	2	2	23	30	6	6	20	6	3	3	2	2	1	1	1	1	2	2	2	1	1	1	2	2	1	2	1	1	2	2	2	2	3	1	1	1	2	3	2	1	1	3	1	1	2
3	13	2	1	3	2	3	22	30	5	6	25	7.5	3	3	3	1	1	3	1	1	2	3	1	1	1	1	2	3	2	1	2	2	1	1	2	1	3	1	1	2	2	2	1	3	1	1	2	1	2
3	12	2	1	2	3	4	23	45	30	6	0	6	4	3	2	2	2	2	2	1	1	1	1	1	1	1	2	2	2	2	2	1	1	1	2	2	2	2	1	2	2	2	2	1	1	1	1	1	1
3	13	1	1	3		3	23	10	5	5	35	5	2	3	2	1	2	2	2	4	1	1	1	1	1	2	2	1	2	2	2	1	1	1	2	2	2	1	1	2	2	1	2	1	1	2	2	1	2
3	13	1	1	3	2	3	22	30	20	5	45	7	2	1	2	1	1	1	1	1	1	1	1	1	1	2	3	1	1	2	1	2	3	1	2	1	3	1	1	2	1	2	3	1	2	1	1	1	1
3	11	1	1	3	2	3	23	0	1	6	25	7	2	2	1	1	1	1	1	2	1	1	1	1	1	1	1	1	2	2	1	1	2	1	1	1	3	1	1	1	1	2	2	2	1	1	1	1	1
3	13	1	1	3	3	3	22	45	5	6	0	7	3	3	2	1	1	1	1	1	1	1	1	1	1	1	1	1	2	2	1	1	1	1	2	2	2	2	1	2	2	2	2	1	1	2	2	1	1
3	13	2	1	3	1	3	22	30	3	6	5	8	1	3	2	1	1	1	1	3	1	1	1	1	1	2	2	1	2	2	1	1	1	1	2	2	1	1	2	2	2	2	2	1	2	2	2	2	2
3	12	2	1	2	2	2	22	0	10	6	0	9	2	2	2	1	2	1	1	1	1	1	2	1	1	2	1	1	1	2	1	1	2	1	3	1	3	1	2	2	1	3	3	1	1	2	3	1	2
3	12	2	1	3	1	3	23	10	20	8	20	8	2	4	2	1	1	1	2	1	1	1	1	1	1	1	2	2	2	3	2	2	3	2	3	2	3	2	2	2	2	1	3	1	1	3	3	1	3
3	13	1	1	2	1	4	22	15	10	6	15	9	2	4	1	1	2	1	2	1	3	1	1	1	1	1	3	1	1	2	1	1	2	1	3	1	3	2	2	2	1	2	3	2	1	3	3	1	3
3	12	2	1	3	1	3	0	0	2	6	10	5	3	3	2	1	1	1	1	1	1	1	3	1	1	3	3	1	1	2	2	2	3	2	2	1	2	2	1	2	1	1	3	1	1	3	3	1	3
3	13	1	1	1	3	2	20	1	7	9	10	2	1	4	3	1	1	1	1	3	4	2	3	4	1	1	2	1	1	2	3	1	1	2	3	3	2	2	3	1	2	1	2	2	1	3	2	2	1
3	13	1	1	2	1	2	22	20	10	6	20	8	2	2	1	1	2	2	1	2	1	1	2	1	1	1	3	2	1	3	1	1	3	2	3	2	3	1	1	3	1	3	3	2	1	3	2	1	3
3	12	2	1	1	1	2	24	10	30	5	50	05	2	3	3	3	3	2	2	1	2	1	3	2	1	1	2	2	3	2	2	2	2	1	3	2	3	1	1	2	3	3	2	1	1	3	2	1	3
3	12	2	1	2	1	3	23	31	15	6	20	7	2	2	2	1	1	1	2	4	2	1	1	1	1	1	2	1	1	3	1	1	2	1	3	1	3	1	2	2	1	1	2	1	1	3	2	1	2
3	12	2	1	2	2	3	22	40	20	6	15	7	2	2	2	2	1	1	1	2	2	1	1	1	1	1	2	1	2	2	2	1	1	1	2	1	2	1	2	1	2	1	1	1	1	2	2	1	2
3	13	1	1	1	2	2	23	45	10	6	10	7	3	3	2	2	1	1	1	2	2	1	2	1	1	1	2	2	2	2	2	1	2	2	2	2	3	2	1	2	1	2	2	2	1	3	3	1	2
3	12	2	1	3	1	3	23	0	5	5	30	7	2	2	2	1	2	1	1	1	2	1	1	1	1	1	2	1	1	2	3	1	2	2	3	1	1	1	2	2	3	1	3	1	1	3	3	1	1
3	12	1	1	1	1	3	22	5	5	6	0	08	2	1	1	1	2	3	1	4	1	1	1	1	1	1	2	1	2	2	1	1	1	1	2	1	3	2	2	1	1	2	3	1	1	3	3	1	3
3	12	1	1	3	1	2	22	30	5	5	50	7.5	2	2	2	1	1	1	1	3	1	1	1	1	1	1	2	2	1	3	2	1	1	1	3	1	3	2	1	2	1	2	3	1	1	3	2	1	2
3	12	2	1	3	4	1	23	0	10	6	0	7	3	3	2	1	2	1	2	2	1	1	2	1	1	1	2	3	1	3	2	1	1	2	2	3	2	1	3	1	1	1	3	1	1	2	2	1	2
3	12	2	1	3	1	3	23	15	5	6	10	6	2	4	2	1	4	1	2	1	2	2	1	1	1	4	2	1	2	2	1	1	3	1	2	1	3	1	1	2	2	2	2	1	1	2	2	1	1
3	13	2	1	2	1	2	0	0	10	6	0	9	2	3	2	2	3	3	1	1	4	2	4	1	1	1	3	2	1	3	2	2	2	2	2	1	3	2	3	2	2	2	2	2	2	3	3	1	2
3	13	1	1	2	1	4	9	30	30	5	45	8	2	4	2	2	2	2	1	1	1	1	1	1	1	2	2	2	1	2	1	2	2	2	2	2	2	2	3	1	1	2	2	1	1	2	3	3	3
3	13	2	1	2	1	2	22	0	2	6	20	9	1	2	1	1	1	1	1	1	1	1	1	1	1	1	1	1	1	3	1	1	2	1	3	1	3	1	1	2	1	1	3	1	1	3	2	1	3
3	13	1	1	2	2	3	1	20	3	6	40	6	2	3	2	1	1	2	2	1	2	2	2	1	1	1	2	2	2	2	1	1	1	1	2	2	3	1	1	1	2	2	2	2	1	2	2	1	2
3	12	2	1	2	2	3	23	10	5	5	50	7	2	2	2	1	1	2	1	1	2	3	2	1	1	1	3	2	2	3	1	2	3	1	2	2	3	2	2	2	1	3	2	1	1	3	3	1	2
3	13	2	1	3	1	3	22	50	10	5	50	05	1	2	2	1	2	1	1	2	1	1	1	1	1	1	3	1	1	3	1	1	2	1	3	1	3	1	1	3	2	2	3	1	1	3	3	1	2
3	13	2	1	3	2	4	23	40	10	5	30	6	3	3	2	2	3	3	3	1	4	1	2	2	1	2	3	3	3	3	2	1	2	3	3	3	3	1	2	2	2	3	3	1	1	2	2	1	1
3	12	2	1	2	2	3	22	0	20	5	50	8	2	3	2	1	1	1	1	1	1	1	1	1	1	1	2	2	1	2	3	2	2	2	2	1	2	3	1	1	2	1	2	2	1	2	1	1	3
3	12	2	2	3	3	3	23	40	5	5	45	6	4	3	4	1	1	1	1	1	2	2	1	1	1	1	3	3	3	3	2	1	3	3	3	3	3	1	3	3	3	1	1	1	3	3	3	1	3
3	12	1	1	2	3	3	22	30	3	6	20	7	2	3	2	1	2	1	1	1	1	1	1	1	1	3	2	1	1	3	1	2	1	1	2	2	2	1	1	1	1	1	3	1	1	2	2	3	2
3	13	2	1	2	1	3	22	30	2	6	0	0.5	2	2	3	1	1	1	1	1	1	1	2	1	1	1	2	1	1	2	2	2	2	1	2	1	3	1	1	3	1	2	3	1	1	1	2	1	1
3	12	2	1	2	3	4	23	45	1	6	45	6.5	1	2	2	1	1	1	1	1	1	1	1	1	1	1	3	2	1	3	1	1	1	1	2	1	3	1	2	1	2	3	3	2	1	3	1	1	1
3	13	1	1	3	2	3	21	50	10	5	50	8	3	1	3	2	2	4	4	1	1	1	4	1	1	4	2	2	1	2	2	2	2	3	2	2	3	1	1	2	3	1	2	2	2	3	1	2	2
3	13	1	1	1	5	3	21	30	30	6	0	8	2	4	2	4	4	2	4	2	2	2	2	4	1	2	3	2	1	3	2	2	1	2	3	2	2	1	3	2	2	2	1	3	1	3	2	1	1
3	13	2	1	2	1	4	21	30	20	6	0	10	2	3	1	4	4	2	2	1	2	2	3	1	1	1	2	1	2	2	2	2	2	1	1	2	2	1	2	1	3	3	2	1	1	2	1	2	3
3	14	1	1	1	1	3	0	0	15	6	0	12	1	1	2	1	2	2	1	1	1	1	1	1	1	1	2	2	1	1	1	2	2	1	2	1	3	1	1	2	1	1	1	1	1	3	2	1	2
3	13	2	1	2	2	4	22	30	3	6	3	9	2	2	2	1	1	1	1	1	2	1	1	2	1	1	2	2	2	2	2	1	1	2	2	2	3	1	1	1	2	2	3	1	1	2	1	1	2
3	13	1	1	3	1	4	23	0	30	6	0	7	3	2	2	2	1	2	1	1	1	1	1	1	1	1	2	1	2	2	1	1	2	1	3	1	3	1	1	2	2	2	3	1	1	2	2	1	2
3	13	1	1	2	1	2	23	30	10	6	0	7	3	4	2	1	1	1	3	1	1	1	1	3	1	1	3	2	3	2	3	2	1	2	2	2	2	1	1	2	2	1	3	1	2	3	2	1	1
3	13	1	1	1	1	2	23	30	20	6	20	9	2	1	1	1	2	3	1	1	4	2	1	1	1	1	2	1	1	3	1	1	3	1	3	1	3	1	1	2	1	1	3	1	1	2	2	1	3
3	13	1	1	3	1	3	22	0	15	6	10	7.45	2	3	2	1	1	2	2	2	1	1	1	1	1	1	3	1	1	3	1	1	2	1	3	1	2	2	1	2	1	1	3	1	2	3	2	1	3
3	12	2	1	2	1	3	23	30	10	6	20	07	2	2	2	1	2	2	1	1	2	1	1	1	1	1	2	1	1	2	1	1	3	1	3	1	3	1	2	2	1	1	3	1	1	2	3	1	2
3	13	1	1	3	2	3	21	45	30	6	15	6	2	2	2	4	3	4	2	1	1	1	1	1	1	2	2	1	2	2	1	2	2	1	1	1	2	2	2	2	2	2	2	1	2	1	3	1	1
3	13	2	1	1	3	2	24	0	30	5	0	2	4	3	2	1	1	1	1	1	2	1	1	1	4	2	2	1	3	3	2	2	1	2	1	1	3	2	2	1	2	1	1	2	1	3	2	1	3
3	14	1	1	3	2	3	0	45	10	8	0	6	3	2	3	1	1	1	1	1	2	1	3	1	1	1	3	1	1	2	1	3	2	1	3	1	2	1	1	1	1	1	3	1	1	2	3	1	2
3	13	2	1	3	2	3	20	30	30	6	0	7	2	2	2	2	4	1	1	2	2	1	1	2	1	2	2	2	2	3	3	2	1	1	2	2	3	2	2	2	2	1	2	1	1	3	3	1	2
3	12	2	1	3	1	3	22	30	40	6	10	7.5	3	2	2	3	2	2	3	1	1	1	1	1	1	3	2	1	1	1	1	1	1	2	2	1	2	1	1	1	2	3	3	1	2	2	2	1	2
3	12	1	1	2	2	2	23	0	15	6	0	9	2	2	2	1	1	2	2	1	1	1	1	1	1	1	2	2	1	2	1	1	3	1	2	2	3	3	1	2	2	1	3	1	2	3	2	1	2
3	12	2	1	3	1	3	22	10	20	6	10	5	2	1	2	2	2	1	2	1	2	2	2	2	2	2	2	3	3	3	2	2	2	2	2	2	2	1	1	1	2	2	2	2	2	2	2	2	2
3	13	2	1	3	2	2	22	30	20	6	10	6	2	4	3	1	1	3	1	2	4	1	3	4	1	1	2	2	3	3	3	2	2	1	2	2	2	1	1	1	2	1	3	2	1	2	2	2	3
3	13	1	2	3	2	2	22	30	10	6	15	8	2	1	2	1	1	1	1	1	1	1	1	1	1	1	3	3	1	2	1	1	1	1	3	2	3	2	1	3	1	1	1	1	1	3	3	1	1
3	13	1	1	3	2	3	20	30	10	6	0	6	1	1	1	1	1	1	1	1	1	1	1	1	1	1	1	1	1	1	1	1	1	1	2	3	2	1	2	1	2	1	1	1	1	1	1	2	3
3	13	1	1	2	2	3	22	0	2	6	10	8	1	3	1	1	1	1	1	1	1	1	2	1	1	1	2	1	1	2	1	1	1	1	2	1	3	1	1	1	2	1	1	2	1	2	3	1	1
3	12	2	1	2	2	4	23	0	15	6	0	8	2	2	2	1	1	1	1	1	1	1	1	1	1	1	2	1	1	3	1	2	3	1	3	1	2	1	1	2	1	2	3	1	1	3	2	1	2
3	13	1	1	3	2	2	22	30	5	6	0	7	1	2	2	1	1	1	1	2	1	1	1	1	1	1	2	2	1	2	2	1	1	1	2	1	3	2	1	1	2	2	2	2	1	2	2	1	2
3	13	1	1	2	1	4	23	0	5	5	45	6	3	2	3	1	1	1	1	1	4	3	1	1	1	1	2	1	1	1	1	2	2	2	2	1	3	1	1	1	1	1	2	1	1	2	2	1	2
3	13	2	1	4	1	3	22	0	5	6	0	6	1	4	1	1	1	1	1	1	3	1	1	1	1	1	3	1	1	2	2	1	1	1	3	1	3	2	1	3	1	1	1	1	1	3	3	1	3
3	12	2	1	2	1	2	21	30	10	6	30	8	2	1	2	1	1	1	2	2	1	1	1	1	1	1	3	1	1	3	1	1	3	1	3	1	2	2	1	3	1	2	3	1	1	3	3	1	3
3	13	1	1	1	1	3	22	30	15	6	0	8.5	1	1	1	1	1	1	1	1	1	1	1	1	1	1	3	1	1	3	1	1	2	1	3	1	2	1	1	2	1	1	3	1	1	3	3	1	3
3	13	1	1	3	1	4	22	30	20	6	20		2	3	2	2	4	4	4	3	1	1	1	3	1	2	1	1	1	3	1	1	2	1	3	1	3	2	1	1	1	1	2	2	1	3	1	1	2
3	13	2	2	2	3	3	21	30	15	5	40	6	2	1	2	1	3	1	1	1	2	1	1	1	1	1	2	2	1	2	3	1	1	2	1	2	2	2	2	1	2	2	2	1	1	1	1	1	1
3	12	2	1	3	2	4	22	0	4	5	50	8	3	4	2	1	1	1	3	3	2	1	2	1	1	1	2	1	1	2	2	1	3	2	2	2	3	1	1	2	1	1	3	1	1	2	3	1	1
3	12	2	1	2	2	2	22	35	5	6	0	8	1	2	2	1	2	2	1	1	2	1	1	1	1	1	2	2	1	2	1	1	1	2	2	2	2	1	2	1	1	2	2	1	1	2	2	1	2
3	13	2	1	3	2	4	22	30	30	6	5	7	3	3	3	4	1	1	3	3	1	1	1	2	1	1	3	2	2	2	2	1	2	2	3	2	3	1	2	2	2	2	2	1	1	3	3	1	2
2	16	2	1	3	2	3	23	20	15	6	30	7	2	4	2	2	2	2	1	1	1	1	1	1	1	1	3	2	1	3	1	2	2	1	3	1	3	1	1	3	2	1	3	1	1	3	2	1	1
1	13	1	1	2	1	3	22	0	10	6	0	8	1	3	1	1	3	3	1	1	1	1	1	1	1	1	3	2	1	3	1	3	2	1	2	1	3	1	1	1	1	2	3	2	1	3	2	1	1
2	15	2	1	3	1	4	23	30	5	6	35	6	2	4	4	1	1	1	1	1	2	1	1	1	1	1	1	1	1	3	1	2	3	2	3	1	2	1	1	1	1	2	3	1	1	3	1	1	3
2	16	1	1	3	3	2	0	0	5	7	0	6	2	4	2	1	1	1	1	1	1	1	1	1	1	1	2	2	1	2	2	2	2	2	2	1	3	1	2	2	2	2	2	1	1	1	1	1	1
2	16	2	1	3	1	2	23	30	10	7	0	6	2	2	1	1	1	1	1	1	1	1	1	1	1	1	2	1	1	2	1	1	2	1	2	1	3	1	1	2	1	1	2	1	1	2	2	1	1
2	16	2	1	2	1	3	0	0	10	7	0	7	2	3	2	1	3	1	1	1	1	1	1	1	1	1	3	1	1	3	2	1	1	1	2	1	3	1	1	2	1	2	2	1	1	2	2	1	1
2	15	1	1	3	2	4	0	30	10	7	0	5.5	3	4	3	1	3	2	2	3	3	2	2	3	2	3	2	2	1	2	1	1	2	2	2	2	3	2	2	3	3	2	2	2	1	2	2	1	2
2	15	2	1	2	1	4	22	30	10	6	0	7	2	4	4	1	1	1	3	1	4	2	1	1	1	2	2	2	3	2	3	2	2	3	3	3	3	2	3	2	3	3	1	1	2	3	2	1	3
2	16	1	1	3	1	4	21	30	130	5	30	5	1	1	1	1	1	1	1	1	1	1	1	1	1	1	3	2	1	3	1	1	2	2	3	2	3	2	1	3	1	2	3	1	1	3	3	1	1
1	13	1	1	3	1	3	21	30	7	5	50	8	2	2	2	1	1	1	1	1	1	2	1	1	1	1	3	1	1	2	1	1	1	1	3	1	3	1	1	2	2	2	3	1	1	3	2	1	2
2	16	2	1	3	1	3	23	15	60	7	0	6	1	4	3	1	1	1	1	1	3	3	2	1	1	1	2	2	1	2	1	3	2	1	2	1	2	2	2	2	2	2	2	1	1	2	2	1	2
1	13	2	1	2	2	4	23	0	10	7	0	7	2	3	2	1	1	1	1	2	2	2	2	2	1	1	2	2	2	2	2	2	2	2	2	2	3	2	2	1	2	2	3	2	2	2	2	2	2
2	16	2	1	3	3	4	0	5	20	5	55	6	2	4	3	2	3	1	1	1	4	1	3	1	1	1	2	1	2	2	2	2	2	2	2	1	3	1	1	2	1	2	1	1	1	2	3	1	1
1	14	2	1	2	1	2	22	0	8	6	30	9	1	1	1	1	1	1	1	1	1	1	1	1	1	1	3	1	1	3	1	1	2	1	3	1	1	1	1	1	1	1	3	1	3	3	3	1	1
2	15	1	1	2	2	3	23	15	10	6	15	7	2	3	2	2	3	1	1	1	2	2	2	1	1	1	2	2	1	2	1	2	2	1	3	1	3	2	1	2	2	3	3	1	1	2	1	1	3
2	16	1	1	1	2	3	23	0	30	6	0	5	3	4	4	4	4	4	1	1	1	1	3	1	3	3	2	1	3	3	2	2	2	2	3	2	2	1	1	1	1	2	2	1	1	2	2	1	2
2	16	2	1	3	2	4	23	0	10	5	45	6	2	4	4	3	3	2	3	3	4	3	2	3	1	3	3	2	3	3	2	2	2	3	3	3	3	1	2	2	2	3	3	2	1	3	2	1	1
2	16	1	1	3	1	1	0	15	5	6	6	6	1	2	2	1	1	1	1	1	1	1	1	1	1	1	3	1	1	3	1	2	2	1	3	1	3	2	1	2	2	2	3	1	1	3	3	1	3
1	12	1	1	2	2	3	22	30	15	6	30		1	1	1	1	1	1	1	1	1	1	1	1	1	1	3	1	1	3	2	1	2	1	3	1	3	2	1	2	2	3	1	2	2	2	3	1	2
2	15	1	1	5	1	3	0	0	5	6	20	5	4	4	3	1	1	1	1	1	4	2	2	2	1	1	2	1	1	2	1	2	2	2	2	1	2	1	2	1	1	2	2	1	1	3	3	1	2
2	17	1	1	1	1	5	22	0	25	6	0	8	1	1	1	1	1	1	1	1	3	1	1	1	1	1	3	1	1	1	3	1	3	1	3	1	3	3	1	3	1	1	3	1	1	3	3	1	3
1	13	1	1	1	3	5	22	3	30	6	5	8	2	2	2	1	2	1	1	2	1	1	1	2	1	2	1	1	2	2	2	1	2	1	2	1	2	1	3	1	1	2	2	2	2	1	2	1	1
2	15	1	1	3	1	4	0	0	30	6	0	5	3	3	2	1	2	1	1	1	1	1	1	1	1	1	2	2	2	3	1	1	1	1	2	1	3	2	1	2	1	1	1	1	1	2	2	1	2
2	16	1	1	3	1	3	23	20	5	10	35	8.5	2	2	2	2	1	1	1	1	1	1	1	1	1	1	2	1	1	2	1	2	2	2	2	1	3	1	1	2	1	1	3	1	1	3	3	1	3
2	15	1	1	3	1	3	2	30	20	6	30	6	2	4	4	3	3	3	3	1	2	2	2	3	1	2	3	2	1	2	2	2	2	2	2	2	2	1	1	2	3	2	3	1	1	3	2	1	2
2	16	1	1	3	2	3	23	0	5	11	0	10	2	1	1	1	1	1	1	1	1	1	1	1	1	1	2	1	1	2	1	2	2	2	2	1	2	1	1	1	2	1	2	1	2	2	3	1	2
1	13	2	1	2	1	2	21	45	30	6	40	9	3	2	1	2	1	1	2	1	1	1	4	1	1	1	2	1	1	3	1	1	1	1	3	1	3	1	2	3	1	1	3	1	1	2	1	1	2
2	15	1	1	3	1	3	23	15	2	6	15	6.5	2	2	2	1	1	1	1	1	2	1	1	1	1	1	3	1	1	2	1	1	2	1	2	1	2	1	1	2	1	2	3	1	1	2	3	1	1
1	13	2	1	2	2	1	23	20	5	5	30	6	3	3	1	1	1	1	1	1	1	1	1	1	1	1	1	1	1	3	1	1	1	1	2	1	1	1	1	1	1	1	2	1	1	2	3	1	2
2	16	2	1	2	1	2	23	30	1	6	0	6.5	1	1	2	1	1	1	1	1	3	1	1	1	1	1	2	1	2	2	1	1	2	1	2	1	3	1	1	2	2	2	2	1	1	2	2	1	1
1	12	2	1	1	1	2	21	30	10	6	30	10	2	2	2	1	1	2	1	1	2	1	1	1	1	1	2	1	1	2	1	1	1	2	1	1	1	2	1	1	2	1	1	2	1	2	3	1	1
2	15	2	1	2	2	4	22	30	10	6	0	6	2	1	1	1	1	1	1	1	4	1	1	1	1	1	3	2	1	2	1	3	2	2	3	3	3	1	2	1	3	3	2	1	1	2	2	1	2
2	16	1	1	3	1	3	23	30	5	6	5	6	2	2	2	1	1	1	1	4	2	2	1	1	1	1	3	2	1	3	2	1	1	1	3	2	3	2	1	3	2	2	3	1	1	3	2	1	2
2	16	2	1	1	1	3	21	30	3	6	15	8.5	1	2	1	1	1	1	1	1	1	1	1	1	1	1	3	1	1	3	1	1	2	1	3	1	3	1	1	2	1	1	3	1	1	3	3	1	3
2	15	2	1	3	2	1	23	50	30	5	50	7	3	4	3	3	1	1	3	1	4	1	3	4	1	1	2	1	3	2	1	1	2	2	2	1	2	2	2	2	2	1	2	1	1	2	2	1	2
1	13	1	1	1	3	3	22	0	30	6	30	8	1	3	2	1	1	1	1	1	1	3	2	1	1	1	3	1	1	2	2	1	1	1	3	1	3	2	2	2	1	1	1	1	1	3	3	1	3
1	12	2	1	3	5	5	25	48	5	6	0	4	3	2	4	4	1	1	1	1	2	1	2	1	1	1	2	2	2	3	3	2	3	3	2	2	3	1	3	1	2	3	3	3	2	1	2	1	1
1	13	1	1	2	3	1	0	0	5	6	15	6	3	4	4	2	1	1	1	1	1	1	1	1	1	1	2	2	1	1	1	1	1	2	2	1	3	1	1	1	2	1	2	1	1	2	2	1	1
2	16	2	1	2	1	4	23	30	15	5	40	6	2	4	1	1	1	1	1	1	1	1	2	1	1	1	3	1	1	3	1	1	2	1	3	1	3	1	1	3	1	1	2	1	1	3	2	1	3
2	15	1	1	3	1	3	23	30	20	6	30	6.5	2	1	1	1	1	1	1	1	1	1	1	1	1	1	2	1	1	3	1	1	2	1	3	1	3	1	1	3	1	1	3	1	1	3	3	1	1
2	15	1	1	2	3	1	22	30	5	6	30	7	2	3	3	1	1	1	1	1	3	1	1	1	1	1	3	1	1	3	1	2	1	2	3	2	3	2	1	2	1	1	3	1	1	3	3	1	2
2	15	1	1	2	3	3	23	30	10	6	25	6	1	4	3	1	1	4	3	3	4	4	1	1	1	1	3	2	1	3	3	3	3	3	3	3	3	2	1	2	1	2	1	1	1	2	1	1	1
2	16	1	1	3	2	2	23	30	15	7	5	7	2	2	2	1	1	1	1	3	1	1	1	1	1	1	3	1	1	3	1	2	2	1	3	1	3	2	1	1	1	3	2	1	1	3	2	1	3
2	16	1	1	3	1	4	22	45	20	6	15	0.5	2	3	1	1	1	1	1	1	1	1	1	1	1	1	3	1	1	3	1	1	2	1	3	1	3	1	1	3	1	1	3	1	1	3	3	1	3
2	16	1	1	3	2	4	23	45	60	6	30	4	2	4	3	2	3	4	2	3	1	4	1	1	1	1	2	1	1	2	1	2	2	1	2	1	3	1	1	1	3	1	3	2	1	1	2	2	3
1	13	1	1	1	1	3	23	30	20	6	50	7.5	2	1	1	3	1	1	1	1	1	1	1	1	1	1	2	1	1	2	1	1	2	1	3	1	3	1	2	2	2	2	3	1	2	1	2	1	2
1	12	2	1	3	3	4	23	0	25	5	50	6.7	2	3	3	4	2	1	1	1	2	2	1	2	1	1	3	2	2	3	2	1	2	2	3	2	3	1	2	2	2	2	3	2	1	3	2	1	2
1	13	2	1	3	2	3	22	30	30	5	40	7	2	3	2	1	1	1	1	1	3	1	2	1	1	1	3	1	2	3	1	2	2	1	3	1	3	1	1	3	1	2	3	1	1	3	3	1	2
1	13	2	1	3	3	2	22	45	4	6	0	8.5	1	3	4	1	1	1	1	1	2	1	3	1	1	1	3	1	2	3	1	1	3	2	3	1	3	1	3	2	3	1	3	3	1	2	3	1	3
2	16	2	1	2	1	3	0	0	20	7	0	8	2	4	3	1	3	1	1	1	3	1	3	1	1	1	3	3	2	3	2	3	2	2	2	2	3	1	3	2	2	1	1	1	1	2	3	1	2
2	15	2	1	3	2	5	23	0	5	6	30	7.5	2	4	2	1	1	3	4	2	4	1	1	1	1	2	3	2	3	3	1	2	3	3	2	2	2	1	3	2	2	3	2	1	1	2	2	1	2
1	13	1	1	2	1	1	21	0	20	6	30	9	1	2	1	1	1	1	1	1	1	1	1	1	1	1	2	1	1	2	1	2	2	1	3	1	3	2	1	3	1	2	3	1	1	3	3	1	3
2	17	1	1	3	1	4	1	0	5	6	50	5.5	3	3	3	1	1	1	1	1	1	1	1	1	1	1	2	1	1	2	2	2	2	2	3	1	3	2	1	2	3	3	3	1	1	2	2	1	2
1	13	1	1	2	1	2	23	0	10	7	10	8	2	2	2	1	1	1	1	1	2	2	1	1	1	1	3	1	1	3	1	1	2	1	3	1	3	1	1	3	1	1	1	1	1	1	1	1	1
2	16	1	1	3	1	3	0	15	10	6	15	7	2	3	3	1	1	1	1	1	2	1	1	1	1	1	3	1	2	2	1	1	2	3	2	2	2	1	2	2	3	3	2	2	2	1	2	1	1
2	17	2	1	3	1	5	1	0	15	6	20	5	1	4	4	1	1	1	1	1	1	1	1	1	1	1	3	3	1	2	3	1	1	3	3	3	3	3	2	3	3	3	3	1	1	3	2	1	1
2	16	1	1	3	3	4	23	0	15	6	5	6	3	4	2	1	3	1	1	1	3	3	1	3	1	1	3	2	1	3	2	1	2	2	3	2	3	2	2	3	2	3	3	2	1	3	3	1	1
2	15	1	1	2	1	4	22	30	12	6	15	7	2	3	2	1	1	2	1	1	1	1	2	1	1	2	3	2	1	2	2	1	2	2	2	2	3	1	1	2	2	1	3	1	1	2	2	1	2
2	16	2	1	3	2	5	0	10	5	5	45	5	3	4	4	2	4	2	1	2	3	4	3	1	1	3	3	2	2	3	1	3	3	3	3	2	3	1	3	2	2	2	2	1	1	2	1	1	2
1	13	2	1	2	1	3	22	30	15	6	0	7	2	2	2	1	1	1	1	1	2	1	1	3	1	1	3	2	2	3	1	2	1	2	2	2	3	2	2	3	1	2	2	1	1	2	3	1	3
2	16	2	1	3	1	3	23	30	20	6	0	7	2	3	2	1	1	1	1	1	1	1	1	1	1	1	3	1	1	3	1	2	2	1	3	1	3	1	1	2	1	1	3	1	1	3	3	1	3
2	16	2	1	4	1	3	23	49	25	6	2	6	2	3	4	2	1	1	1	1	3	3	1	3	1	1	3	1	1	2	3	3	3	3	1	1	1	1	2	1	3	3	1	3	1	3	1	1	1
2	15	2	1	2	1	3	22	0	7	5	20	8	2	4	2	1	1	4	1	1	1	1	1	1	1	1	2	1	1	3	1	1	2	1	2	1	3	1	1	2	1	1	2	1	1	2	2	1	1
2	15	2	1	3	3	3	0	0	3	6	0	6	2	3	2	1	1	1	1	1	1	1	2	1	1	1	3	1	1	3	1	2	2	1	3	1	3	1	1	2	3	2	3	1	1	3	3	1	3
1	13	1	1	1	1	2	22	30	15	5	45	8	1	2	2	1	1	1	1	1	1	1	1	1	1	1	3	1	1	3	1	1	1	1	3	1	3	3	1	2	1	1	1	1	1	3	3	1	3
2	16	2	1	2	1	3	23	0	2	6	15	6	2	3	2	1	1	1	1	1	2	2	1	1	1	1	3	2	1	3	1	3	3	2	3	2	3	1	2	2	3	3	2	1	1	2	1	1	2
2	17	1	1	2	2	4	0	0	5	6	0	4	4	4	4	1	1	2	1	1	2	1	1	1	1	1	3	1	1	3	1	1	2	1	3	1	3	1	1	3	2	1	3	1	1	3	3	1	3
1	13	1	1	3	1	3	22	30	30	6	30	7	2	2	2	1	2	2	1	1	2	1	1	1	1	1	2	3	1	2	1	1	1	2	3	1	3	1	2	1	1	1	1	2	1	2	2	1	1
1	12	1	1	3	1	2	22	0	12	7	20	8.5	2	2	1	1	1	1	1	1	1	1	1	1	1	1	2	2	1	2	1	1	2	1	3	2	3	1	1	2	2	3	2	1	3	2	2	1	2
1	12	2	1	3	3	3	1	15	30	6	30	6	3	3	2	4	1	1	1	1	4	1	4	1	1	1	3	2	1	2	3	3	2	3	2	2	3	1	3	1	1	2	1	1	3	2	1	1	1
2	16	1	1	1	1	2	23	30	5	6	15	6.5	1	2	1	1	1	4	1	1	1	4	1	1	1	1	3	1	1	3	2	1	3	1	3	1	3	1	1	3	1	1	3	1	1	3	3	1	3
2	15	2	1	3	1	3	22	30	30	6	30	8	2	1	1	2	1	1	1	1	1	1	1	1	1	1	2	1	1	2	1	1	3	1	3	1	3	1	1	2	1	1	2	1	1	2	2	1	1
1	13	2	1	3	5	3	0	30	2	6	30	5.5	1	4	2	1	1	1	1	1	1	3	1	1	1	1	3	1	2	2	1	3	2	1	3	1	3	1	1	2	1	2	3	1	3	3	2	1	1
2	16	1	1	3	1	1	23	30	5	5	30	5	3	4	2	1	1	1	1	1	1	1	2	1	1	1	2	2	1	2	1	1	2	2	2	1	2	1	2	1	2	2	2	1	1	2	2	1	2
1	12	1	1	3	2	4	21	30	60	7	0	8	2	3	2	1	1	2	1	1	1	1	1	1	1	1	2	1	1	2	1	2	2	1	2	1	3	1	1	2	1	1	2	1	1	2	2	1	2
2	17	1	1	4	4	4	1	30	30	6	30	6	3	4	4	4	1	2	3	1	4	2	3	1	1	3	2	3	2	2	3	3	3	3	2	3	2	1	2	1	2	3	2	3	1	2	2	1	2
1	13	1	1	2	1	4	22	0	15	6	5	8	2	2	2	1	1	1	1	1	2	1	1	1	1	1	3	1	1	3	1	1	1	1	3	1	3	2	1	3	2	2	3	2	1	2	2	1	2
1	13	1	1	3	1	1	21	35	5	6	30	7.5	2	2	1	1	1	2	1	1	1	1	1	1	1	1	2	1	1	1	1	1	2	1	3	1	3	1	1	1	1	1	2	2	1	2	2	1	2
2	15	2	1	3	2	2	23	30	15	6	30	6.5	2	3	2	2	2	2	1	1	3	1	1	1	1	3	3	1	1	3	1	1	2	1	3	1	3	1	1	2	2	2	3	1	1	1	2	1	1
1	12	2	1	3	2	2	22	0	50	6	30	8	2	3	2	3	1	1	1	1	1	1	1	1	1	1	3	1	3	3	1	2	2	2	2	1	2	1	1	2	2	2	2	1	1	1	2	1	1
2	15	2	1	3	3	4	1	30	1	7	0	5	2	3	2	1	1	1	1	1	2	1	1	1	1	1	2	1	2	2	2	1	1	1	2	1	3	1	2	2	1	1	2	1	1	1	2	1	1
2	15	2	1	2	1	3	0	30	5	6	50	6.5	2	4	3	1	1	1	1	1	1	1	1	3	1	1	3	1	1	3	1	1	1	1	2	1	3	1	1	1	1	1	2	1	1	2	2	1	1
1	12	2	1	2	1	3	23	5	10	6	30	7	2	2	2	1	1	1	1	1	2	1	2	1	1	1	3	2	1	3	2	2	3	2	3	2	3	1	2	3	2	2	2	1	1	3	2	1	3
2	16	1	1		1	5	23	0	5	6	20	7	2	4	3	1	1	1	1	1	1	1	1	1	1	1	2	1	1	2	1	1	2	2	2	1	3	1	1	1	3	1	1	1	1	3	2	1	2
2	15	1	1	3	2	2	23	30	20	6	55	6	1	3	2	1	1	1	1	1	3	1	1	1	1	1	2	1	1	3	1	1	3	2	2	1	3	2	1	2	2	1	2	1	1	3	3	1	3
2	15	2	1	2	1	1	23	0	10	6	40	6	1	4	2	1	1	1	1	1	1	1	3	1	1	3	3	1	3	3	1	1	2	1	3	1	3	2	1	3	1	3	3	2	1	3	2	1	1
2	15	1	1	2	2	3	0	0	10	6	40	7	2	3	2	3	1	1	1	1	1	1	1	1	1	1	1	1	1	1	1	1	3	1	3	3	1	1	1	1	2	3	1	1	1	2	1	1	1
2	15	2	1	2	1	4	0	0	15	6	20	7	2	4	2	1	1	1	1	1	1	1	1	1	1	1	2	1	1	2	1	2	2	1	2	1	3	2	1	1	1	1	1	1	1	2	1	2	3
2	15	2	1	2	1	2	0	30	1	5	45	5	2	4	2	1	1	1	1	1	1	1	1	2	1	1	2	1	1	3	1	2	3	1	3	1	3	1	1	2	2	1	2	1	1	3	3	1	2
1	12	2	1	2	1	1	23	30	20	6	30	5.5	2	3	2	1	1	2	2	2	1	1	1	1	1	1	3	1	1	3	1	1	3	1	3	1	3	1	1	3	1	1	3	1	1	3	3	1	3
1	12	2	1	3	1	3	22	30	20	6	15	8	3	3	2	1	1	1	1	1	2	1	1	1	1	1	3	2	1	2	2	1	2	2	3	2	3	1	1	1	2	2	2	1	1	3	2	1	2
2	15	1	1	2	1	4	23	0	1	6	25	6	2	2	1	1	1	1	1	1	1	1	1	1	1	2	2	1	1	3	2	1	2	2	2	2	3	2	1	2	2	1	2	3	2	2	3	1	1
1	13	1	1	4	2	4	21	30	5	6	5	9	1	1	2	1	1	1	1	2	2	2	1	1	1	1	2	1	1	2	2	2	2	1	2	1	1	1	2	1	2	1	2	3	3	2	2	1	2
2	15	2	1	2	2	3	23	0	5	6	50	7	2	4	1	1	1	2	1	1	2	1	1	1	1	1	3	1	1	3	1	2	3	1	3	1	3	1	1	2	1	2	2	1	1	3	2	1	3
2	15	2	1	2	1	2	23	30	65	6	0	6	3	4	3	4	1	1	1	3	2	3	3	1	1	3	3	2	3	1	3	3	3	2	2	3	2	2	2	2	2	1	2	2	1	2	2	1	2
2	16	1	1	3	3	3	23	15	20	6	10	7	4	3	2	1	1	1	1	1	1	1	1	1	1	1	3	1	1	2	1	1	1	1	2	1	3	2	1	2	3	2	3	1	2	3	2	1	2
1	12	2	1	2	2	3	22	30	10	6	30	8	2	3	3	2	2	3	2	1	4	4	3	1	1	1	2	2	2	3	2	1	2	1	3	2	3	1	2	3	2	2	3	2	1	3	2	1	2
2	16	1	2	3	2	4	0	30	40	7	10	6	3	4	4	4	4	1	1	1	3	1	2	1	1	1	3	3	2	2	1	2	1	3	2	2	3	1	2	2	3	3	3	2	1	1	1	1	1
2	16	2	1	2	1	4	23	20	10	6	15	6	3	4	4	1	3	1	1	4	1	1	1	1	1	1	3	1	1	3	1	3	2	2	3	1	3	2	2	3	2	1	2	1	1	3	3	1	3
2	16	1	1	2	2	3	0	5	5	6	55	7	3	3	2	1	1	1	1	1	1	1	1	1	1	1	3	1	1	2	1	2	2	1	2	1	2	1	2	2	1	2	3	3	2	3	2	1	2
2	15	2	1	2	3	4	23	30	10	6	0	5	3	4	3	2	3	1	1	1	2	1	2	1	1	2	3	1	2	3	1	2	2	3	2	1	3	1	2	2	1	3	1	2	1	3	2	1	1
2	15	2	1	2	2	3	23	0	30	6	0	6	2	4	2	1	1	1	1	1	1	2	3	1	1	1	2	1	1	2	1	2	3	2	2	2	2	1	1	2	2	2	2	1	1	2	2	1	2
2	15	2	1	3	1	3	22	50	15	6	30	7	2	4	2	2	1	1	1	1	2	1	1	1	1	1	2	1	1	2	1	2	2	1	2	1	2	2	1	2	2	2	2	1	1	2	2	1	1
2	15	1	1	3	3	5	1	30	90	5	50	3	4	4	1	4	4	4	4	4	4	4	4	1	1	4	3	3	2	3	1	1	2	3	3	3	3	1	3	2	3	3	1	1	1	3	2	1	1
2	15	1	1	3	1	3	23	15	10	6	55	6.5	1	3	2	1	1	1	1	3	1	1	2	3	1	1	2	1	1	2	1	2	2	2	3	1	3	1	2	2	2	2	3	1	1	3	2	1	3
1	13	1	1	3	2	4	21	13	10	7	10	8	2	2	2	1	2	1	1	1	1	1	2	1	1	1	2	1	2	2	1	1	2	1	3	1	3	1	1	1	1	1	2	1	1	2	2	1	1
1	12	1	1	2	1	3	21	15	5	6	30	8	1	1	3	1	1	1	1	1	1	1	1	1	1	1	1	2	1	1	2	1	2	1	1	1	2	2	1	2	2	2	2	1	2	2	1	1	2
2	15	1	1	4	1	3	0	0	10	6	20	6	2	3	3	2	1	1	1	1	1	1	1	1	1	1	3	2	1	3	1	1	2	2	3	1	3	2	1	2	1	1	3	1	1	3	3	1	2
1	13	2	1	2	1	3	0	0	10	6	0	6	3	2	1	1	1	2	1	1	1	1	1	1	1	1	3	1	1	2	1	1	2	1	3	1	3	1	1	2	1	2	3	1	1	2	3	1	3
2	15	1	1	3	1	4	23	0	1	6	0	7	1	3	1	1	1	1	1	1	1	1	1	1	1	1	2	1	2	2	2	2	2	2	3	1	3	1	1	2	1	2	3	1	1	3	3	1	3
2	15	1	1	2	3	4	23	0	30	6	0	7	2	4	2	1	1	1	1	1	1	1	2	1	1	1	2	1	1	2	1	1	2	2	3	2	3	2	1	2	3	1	3	2	1	1	2	1	1
2	16	2	1	2	2	3	1	0	5	6	15	5	1	4	3	1	1	1	1	1	1	1	1	1	1	1	3	2	1	2	1	1	2	1	2	1	3	2	1	2	2	1	2	1	1	2	2	1	2
1	13	2	1	1	1	2	22	0	5	7	0	8	1	1	1	1	1	1	1	1	1	1	1	1	1	1	2	2	1	2	2	2	2	2	3	1	3	2	2	2	1	1	3	1	1	3	3	1	1
2	15	1	1	3	3	2	23	30	30	6	30	5	3	3	3	1	2	1	1	2	1	1	3	3	1	1	3	3	1	1	2	2	2	2	2	2	2	1	1	1	3	2	3	2	2	2	2	1	2
2	16	1	1	4	2	1	23	30	3	6	40	6.5	1	4	1	2	3	3	1	2	2	2	2	1	1	1	2	1	1	2	1	2	1	1	2	1	2	2	1	1	2	1	3	2	1	3	2	2	3
1	12	1	1	1	2	3	22	0	30	12	30	14.5	2	2	2	1	2	1	2	1	1	1	2	1	1	1	3	2	1	3	1	1	1	1	3	1	1	1	1	3	1	1	3	1	1	3	3	1	3
1	12	2	1	3	1	2	22	30	10	8	0	9	1	3	2	1	1	3	3	4	1	1	1	1	1	1	3	2	1	2	3	2	2	2	3	1	3	1	1	1	3	2	3	2	1	2	3	2	3
2	16	2	1	3	1	3	0	20	15	8	0	8.5	2	4	2	2	2	3	1	1	3	1	1	1	1	2	3	1	1	3	3	1	3	2	2	2	3	2	2	2	1	2	1	1	1	2	1	1	3
2	16	1	1	3	4	1	1	30	10	5	30	4.5	2	2	2	1	1	1	1	1	1	1	1	1	1	1	2	2	2	2	3	1	1	2	2	2	3	2	1	2	2	2	2	2	1	2	2	2	1
2	15	1	1	2	1	3	0	30	7	7	0	7	1	1	2	1	1	1	1	2	1	1	1	1	1	1	3	1	1	3	1	2	3	1	2	1	3	2	1	2	1	1	2	1	1	2	2	1	3
2	15	2	1	3	1	5	23	0	10	6	40	6	3	4	4	1	1	1	1	1	2	1	1	1	1	2	3	2	1	2	2	3	2	3	3	3	3	1	2	1	3	3	3	1	1	2	3	1	2
2	15	2	1	3	1	4	0	30	15	5	30	6	3	4	4	1	1	1	1	3	1	1	4	1	1	1	2	2	2	3	2	1	3	2	3	2	3	2	1	2	3	3	3	1	1	3	2	1	1
2	16	1	1	3	3	3	1	15	30	7	10	9	2	2	2	1	1	1	1	1	2	1	2	1	1	2	2	1	1	2	1	1	2	2	2	1	3	2	2	2	2	2	2	2	1	2	2	1	2
2	15	1	1	2	3	3	1	0	5	5	45	5	1	3	3	1	1	1	1	4	1	1	1	1	1	1	3	1	1	3	1	1	2	1	3	1	3	1	1	3	1	1	3	1	1	3	2	1	3
2	16	2	1	3	2	3	23	0	120	6	30	5	3	2	2	4	4	3	1	1	4	1	4	1	1	2	2	1	2	3	1	3	2	2	2	1	3	2	3	1	1	1	1	1	1	2	3	1	1
2	15	1	1	3	1	3	23	0	30	6	30	5	3	4	4	4	1	3	4	3	4	1	1	1	1	1	1	1	1	3	3	1	3	1	1	3	1	1	1	1	3	1	3	1	1	3	3	1	3
2	16	2	1	2	1	3	22	30	30	6	15	9	2	2	2	2	3	3	1	1	1	3	1	1	1	1	2	1	1	2	1	1	3	1	2	1	3	1	1	1	2	2	3	1	1	2	2	1	1
2	16	1	1	3	1	5	22	0	10	6	0	8	1	2	2	1	1	1	3	1	3	1	2	1	1	1	3	1	1	2	1	1	2	1	3	1	3	1	1	1	2	2	3	2	1	3	1	1	2
1	13	2	1	2	1	1	22	30	1	6	45	8	2	1	1	1	1	1	1	1	1	1	1	1	1	1	2	1	1	3	1	1	3	1	3	1	3	1	1	2	1	1	3	1	1	3	3	1	3
2	15	2	1	4	5	5	3	30	180	6	15	3	3	4	4	3	1	1	4	2	4	1	2	2	1	4	3	1	3	2	3	3	3	3	3	3	2	2	3	2	3	2	2	2	1	3	3	1	1
1	13	1	1	2	2	4	22	30	20	6	0	8	2	2	2	2	1	2	2	1	1	1	1	1	1	1	3	1	1	3	1	1	3	1	3	1	3	2	1	2	1	1	3	1	1	3	3	1	3
1	13	2	1	2	1	5	22	30	10	6	30	8	1	2	2	1	1	1	1	1	1	1	1	1	1	1	2	1	1	2	1	1	2	1	2	1	2	1	1	1	1	1	2	1	1	1	2	1	3
2	15	2	1	4	3	3	23	30	5	6	0	6.5	2	3	2	1	1	1	1	1	1	1	1	1	1	1	2	1	1	2	1	2	1	1	3	1	2	1	1	2	2	3	2	2	1	2	1	1	1
2	15	2	1	3	2	4	23	30	0	6	0	6	2	2	2	1	1	1	1	1	1	1	1	1	1	1	3	1	1	3	2	1	2	1	3	2	3	1	2	2	2	2	3	1	1	3	2	1	1
2	16	1	1	3	1	3	23	15	10	6	40	7	2	3	2	3	1	1	1	1	1	1	1	1	1	1	3	1	1	3	1	1	3	1	3	1	3	1	1	2	1	1	3	1	1	3	3	1	1
2	16	2	1	3	3	5	22	30	10	6	45	8	4	4	4	1	2	1	1	1	2	1	3	1	1	1	2	1	1	2	1	3	2	2	2	2	3	1	2	1	3	3	1	1	1	2	1	1	2
1	13	1	1	3	3	2	22	0	10	6	0	8	3	2	2	1	1	1	1	1	2	2	1	1	1	1	2	2	1	1	1	2	2	2	1	1	3	2	1	1	1	1	1	2	2	1	1	1	1
1	13	1	1	1	1	3	22	30	30	5	25	6	2	4	3	2	2	2	1	1	1	4	1	1	1	1	2	2	1	2	2	1	2	1	1	1	1	1	1	1	1	1	3	2	1	2	1	3	1
1	13	2	1	3	2	1	1	6	5	6	30	6	2	3	4	1	1	2	3	1	1	1	1	1	1	1	3	3	1	2	3	3	3	3	3	1	3	3	3	1	1	3	3	1	1	3	2	1	3
2	16	1	1	3	2	4	0	0	1	6	40	6	2	4	3	1	2	1	1	1	1	1	1	1	1	2	3	2	1	3	1	3	2	3	2	1	3	1	3	1	1	2	3	1	2	2	3	1	2
1	13	2	1	2	3	3	24	0	15	6	10	6	2	4	2	1	2	1	1	1	1	1	4	1	1	1	2	1	1	2	3	3	2	3	1	1	3	2	3	1	3	3	2	1	1	1	1	1	1
2	16	1	1	2	2	4	23	0	5	6	45	7	2	3	2	1	1	1	1	1	1	1	2	1	1	1	3	1	1	2	1	1	1	1	2	1	3	2	1	3	1	1	2	2	1	2	2	1	3
1	12	1	1	3	1	2	22	30	20	7	30	9	2	3	1	1	3	1	1	2	1	1	1	4	1	1	2	1	1	3	1	1	2	1	3	3	3	1	1	2	1	2	3	2	1	3	3	1	3
2	15	2	1	2	1	2	23	30	5	6	30	6	1	3	2	1	3	1	1	1	1	1	1	1	1	1	2	1	1	2	1	3	3	2	2	1	2	2	2	2	1	1	1	1	1	2	3	1	3
1	13	1	1	2	1	2	22	30	3	8	0	7	2	2	2	1	1	1	1	1	2	1	1	1	1	1	3	2	1	1	1	1	2	1	2	1	3	1	1	1	2	2	2	2	2	1	2	1	2
2	15	2	1	2	1	2	23	0	20	6	0	6.5	3	4	2	1	2	1	3	1	1	1	1	1	1	1	3	2	3	3	1	1	3	1	3	2	3	2	2	2	3	1	3	1	1	3	3	1	3
2	17	1	1	3	1	4	0	30	20	6	10	6	3	1	1	2	1	1	1	1	1	1	1	1	1	1	1	1	1	2	2	1	1	1	2	2	3	1	1	2	1	1	3	1	1	2	3	1	1
1	12	2	1	3	2	3	23	0	5	6	30	8	1	1	1	1	1	1	1	1	1	1	1	1	1	1	3	1	1	3	2	3	1	1	1	1	1	1	1	1	1	2	3	1	1	2	2	1	2
2	15	2	1	2	2	3	24	30	5	6	35	6	2	4	4	1	2	1	1	1	2	2	2	1	1	3	3	1	2	3	1	2	3	2	3	1	3	1	2	2	2	2	3	1	1	2	2	1	2
2	16	2	1	3	3	3	23	0	20	5	55	6	2	3	2	1	1	1	1	1	2	1	2	1	1	1	2	2	1	3	1	1	3	1	3	1	3	1	1	2	1	1	2	1	1	3	2	1	1
2	16	2	1	3	3	3	24	0	20	6	30	6	3	4	3	2	1	1	1	1	1	1	2	1	1	1	3	1	2	2	2	2	2	1	3	1	3	2	1	2	2	2	3	1	1	3	2	1	2
2	15	1	1	3	1	3	23	30	20	6	10	6	3	2	2	2	2	2	2	1	2	2	1	2	1	1	2	2	2	2	1	2	3	3	2	2	2	1	2	1	2	2	2	2	1	3	1	2	2
2	16	2	1	3	1	4	0	30	10	5	30	4	2	3	1	1	1	1	1	1	1	1	3	1	1	1	3	2	1	3	2	2	3	2	3	1	3	1	2	1	2	1	3	1	1	3	2	1	1
1	12	2	1	2	1	5	22	30	10	6	0	7	2	3	2	1	2	3	2	1	1	1	2	1	1	1	2	1	2	2	2	1	2	2	2	2	3	2	3	2	2	2	2	2	2	2	2	2	2
2	15	2	1	3	2	3	23	45	40	6	35	4.5	4	4	3	4	2	1	2	1	4	1	1	2	1	3	3	3	2	2	3	2	2	2	2	3	3	2	3	2	2	1	2	1	1	2	2	1	1
1	13	1	1	1	1	3	22	30	10	6	30	7	2	1	1	1	1	1	1	1	1	1	3	1	1	1	2	1	1	2	1	1	2	1	2	1	3	1	1	1	1	1	2	2	1	2	2	1	1
2	16	2	1	3	3	1	22	0	30	6	13	7	3	4	3	1	4	4	4	3	4	4	4	4	1	1	3	3	3	2	1	3	2	3	3	3	3	1	3	1	3	3	1	2	2	2	1	1	2
2	15	1	1	3	2	3	22	30	20	7	0	5	1	2	2	1	2	3	1	1	1	1	1	1	1	1	3	1	1	2	2	1	2	1	2	1	3	1	1	2	1	2	2	1	1	3	3	1	2
2	15	2	1	3	3	4	0	10	15	6	15	5.5	1	3	3	1	1	1	1	1	1	1	1	1	1	1	3	2	2	2	2	2	2	2	2	2	2	1	2	2	3	3	1	1	1	2	2	1	2
2	16	1	1	3	1	3	21	45	10	6	35	8	2	3	2	3	1	2	1	1	1	1	1	1	1	1	3	2	1	2	1	2	2	1	2	2	3	1	1	1	2	1	2	2	1	2	2	1	3
1	12	1	1	1	1	3	22	30	7	6	30	6	3	3	2	1	1	1	1	1	1	1	1	1	1	1	2	2	1	3	1	1	2	1	2	2	1	1	1	1	1	1	1	1	1	2	1	1	1
2	15	2	1	2	1	2	23	30	10	6	55	7	2	3	2	1	1	1	1	1	2	2	1	1	1	2	2	1	1	3	2	1	2	1	3	1	3	1	1	3	2	1	3	1	1	3	2	1	3
1	13	2	1	2	1	1	23	0	2	6	15	8	2	1	1	1	1	1	1	1	1	1	1	1	1	1	3	1	1	3	1	1	3	1	3	1	3	1	1	3	1	1	3	1	1	3	3	1	3
2	16	1	1	1	1	3	23	50	5	7	0	7	2	3	2	1	1	1	1	1	1	1	1	1	1	1	3	2	1	3	2	1	2	1	3	2	3	1	1	2	2	1	3	1	1	3	3	1	2
2	15	1	1	3	1	3	23	0	5	7	0	6	2	2	1	1	1	1	1	1	1	1	1	1	1	1	3	1	1	3	1	1	3	1	3	1	3	2	1	2	1	2	3	1	1	3	3	1	3
2	15	1	1	3	3	2	0	0	5	6	30	6.5	2	1	2	1	1	1	1	1	1	1	1	1	1	1	3	2	1	1	2	3	3	3	3	3	3	2	3	2	3	3	3	1	1	3	3	1	3
2	15	1	1	3	2	2	23	0	3	7	2	8	2	1	2	1	1	1	1	2	1	2	1	1	1	1	3	1	1	2	1	1	2	1	2	1	3	2	1	2	1	2	2	1	1	2	3	1	2
1	13	2	1	2	1	2	22	0	5	6	30	8	2	3	2	4	2	1	1	2	1	1	1	1	1	1	2	1	3	3	2	1	1	2	3	1	3	1	2	2	2	3	1	1	1	3	3	1	3
2	16	1	1	3	1	3	23	30	10	6	0	6	3	3	3	1	1	1	1	1	1	1	1	1	1	1	3	2	1	2	1	2	3	2	1	2	2	1	1	1	2	2	2	1	1	2	2	1	2
2	15	1	1	3	1	3	23	0	20	6	15	7	2	2	3	2	1	2	1	1	1	1	3	1	1	2	2	2	1	3	1	2	3	1	2	1	3	2	2	2	2	1	2	1	1	2	2	1	1
2	15	2	1	4	3	4	1	0	5	7	0	5	2	4	2	1	1	1	1	1	4	1	2	1	1	1	3	1	1	2	3	1	2	2	2	1	3	2	2	2	2	2	1	1	1	2	2	1	2
1	13	1	1	3	2	3	0	13	10	4	32	6	1	1	1	1	1	2	1	1	1	1	1	1	1	1	3	3	1	1	1	3	1	1	1	3	3	1	1	1	2	3	1	2	2	1	1	1	1
2	18	1	1	3	1	3	0	0	20	6	0	6	3	1	1	1	1	2	1	1	1	2	1	1	1	1	2	1	1	2	1	3	3	1	2	1	3	2	1	3	1	1	3	1	1	2	3	1	2
2	15	1	1	4	3	4	23	0	5	6	0	7	2	4	4	3	2	1	1	1	4	4	1	3	1	1	3	1	1	2	1	1	3	1	3	1	3	2	1	2	3	2	3	3	1	2	2	1	1
2	15	2	1	2	1	5	23	0	10	6	50	8.5	1	2	2	1	1	1	1	1	1	1	1	1	1	1	3	2	1	3	2	2	2	2	3	2	3	2	2	2	1	2	3	1	1	3	2	1	3
2	16	2	1	3	1	3	23	0	15	6	20	7	2	3	2	1	1	1	1	1	2	1	2	1	1	1	2	1	1	2	1	2	2	1	3	1	2	1	1	2	1	2	2	1	1	2	3	1	3
1	12	2	1	2	1	2	22	30	10	7	0	8	1	2	1	1	1	1	1	1	1	1	2	1	1	1	3	2	1	3	2	1	1	1	3	1	3	2	1	3	2	2	3	2	1	3	2	1	3
1	13	1	1	2	1	3	22	0	15	6	9	7.5	2	1	3	2	1	3	1	1	1	3	3	1	1	1	1	1	1	3	3	1	1	3	3	3	3	1	1	1	1	1	3	1	1	3	3	1	3
2	15	2	1	3	3	5	23	0	30	6	0	7	3	2	3	3	1	1	1	1	4	1	3	1	1	1	2	1	1	2	1	2	2	2	2	2	3	1	1	1	2	2	2	1	1	2	2	1	1
2	15	1	1	3	1	3	23	30	5	6	20	5	3	3	1	1	3	1	1	1	3	1	1	1	1	1	3	1	1	3	3	2	2	3	3	3	2	1	2	2	3	2	3	3	1	3	2	1	1
2	16	1	1	2	1	1	23	0	10	7	15	5	1	3	3	1	1	1	1	1	1	1	1	1	1	1	2	2	1	2	1	1	2	1	2	1	3	1	1	2	2	1	3	1	1	2	2	1	3
1	12	2	1	2	3	3	0	35	15	6	30	5	3	2	2	2	2	1	2	1	2	1	2	1	1	3	2	2	1	1	1	2	2	2	2	2	2	1	2	2	2	2	1	2	2	1	3	1	1
2	16	2	1	2	1	3	22	30	10	6	0	8	2	3	2	2	2	3	1	2	1	2	1	1	1	3	2	1	1	2	1	1	2	1	2	1	3	1	1	2	1	2	2	1	1	2	3	1	3
2	15	2	1	4	1	3	22	30	5	6	0	8	1	1	2	1	1	1	1	1	2	1	2	1	1	2	2	1	1	2	1	1	2	2	2	1	3	1	1	2	1	2	3	1	1	3	2	1	2
1	13	1	1	2	1	3	22	30	30	7	0	8	2	3	1	1	1	1	1	1	1	1	1	1	1	2	3	1	1	3	1	1	1	1	3	1	1	1	1	3	1	1	3	2	2	3	3	1	2
1	12	1	1	2	2	3	22	0	10	6	30	7.5	1	2	2	1	1	1	1	1	1	1	1	1	1	1	1	1	1	2	1	1	1	1	2	1	2	1	1	3	3	1	3	1	1	2	3	1	1
2	16	1	1	1	1	3	23	0	5	7	0	7	1	4	2	1	1	1	1	1	1	1	1	1	1	1	1	1	1	3	1	1	3	1	3	1	3	2	1	3	2	1	3	1	1	3	2	1	3
1	12	1	1	2	1	1	0	0	120	6	45	6	3	4	1	4	4	1	1	1	1	4	1	1	1	1	2	1	1	3	1	3	2	1	3	1	3	1	1	1	1	1	3	1	1	3	2	1	1
2	16	1	1	4	1	4	0	30	2	6	30	6	1	4	3	1	1	1	1	4	1	4	1	1	1	2	3	1	1	1	2	2	3	1	3	2	3	3	1	1	3	2	3	3	1	2	3	3	1
2	16	2	1	3	1	1	23	30	20	6	30	7	2	2	2	1	1	1	1	4	1	1	1	1	1	1	2	2	1	3	3	1	2	1	3	2	3	2	1	3	2	1	3	1	1	2	1	1	1
1	12	2	1	3	2	2	22	30	15	5	58	7	2	3	2	1	1	1	1	1	1	1	1	1	1	1	3	2	1	3	1	1	1	1	3	1	1	2	1	3	1	2	2	1	1	3	3	1	2
2	16	2	1	2	3	3	23	30	12	7	0	7	1	4	3	1	1	1	1	1	3	1	2	1	1	1	3	1	1	3	1	1	2	1	3	1	3	1	1	3	2	1	2	1	1	3	2	1	2
2	16	1	1	1	1	1	23	50	20	7	20	2	2	4	2	1	1	1	1	2	1	1	1	1	1	1	3	3	1	1	1	1	2	1	2	1	3	1	2	1	1	3	3	1	1	2	2	1	1
2	16	1	1	3	3	4	23	30	5	6	0	6	3	4	2	1	1	1	1	3	1	1	1	1	1	1	3	1	1	2	1	1	2	1	3	1	3	2	1	2	2	2	2	1	1	3	2	1	1
2	16	2	1	2	2	3	0	30	5	5	55	5	1	4	2	1	1	1	1	1	1	1	1	1	1	1	3	1	1	3	2	1	2	1	2	1	3	2	1	2	2	1	3	1	1	3	3	1	2
1	13	2	1	3	3	3	23	15	10	8	30	6	1	1	2	2	1	2	1	1	1	2	1	1	1	1	2	2	1	1	1	3	2	2	2	1	2	1	3	2	1	1	2	2	2	3	2	1	2
2	16	2	1	3	1	3	24	0	5	6	40	6	2	3	2	2	1	2	1	1	1	2	1	1	1	2	3	2	2	3	2	2	2	2	3	2	3	1	2	2	2	1	2	1	1	3	2	1	1
2	16	1	1	3	3	5	23	0	5	6	25	7	2	2	1	1	1	1	1	1	1	1	1	1	1	1	3	1	1	3	1	1	2	1	3	1	3	1	1	3	1	1	3	1	1	2	3	1	1
1	13	2	1	2	1	4	23	2	30	6	18	5	2	3	3	3	2	1	1	1	1	2	1	2	1	2	3	1	2	1	1	3	3	2	3	3	1	2	2	1	1	1	3	1	1	2	2	1	1
1	13	2	1	3	4	2	1	30	20	5	0	6	3	4	3	4	4	1	2	1	4	1	2	1	1	4	2	1	2	3	2	3	1	2	3	1	3	2	2	3	2	1	3	1	1	2	1	1	2
1	13	2	1	2	2	5	23	0	10	6	25	7	1	3	4	2	2	1	1	1	2	2	2	2	1	2	3	3	3	3	3	2	2	2	2	2	2	2	2	2	2	2	2	2	2	3	3	3	3
2	17	1	1	3	2	2	23	0	30	6	30	7	2	2	2	4	2	1	2	2	2	2	1	1	1	1	3	3	2	2	2	1	3	3	2	1	3	2	2	2	2	2	3	2	1	2	3	1	2
1	12	2	1	2	1	3	23	0	7	6	30	7	1	1	1	1	1	1	1	1	1	1	1	1	1	1	3	2	1	2	1	1	2	1	3	1	3	2	1	2	1	1	3	1	1	3	2	1	1
1	12	1	1	1	1	3	22	0	10	6	0	8	1	3	3	1	1	2	4	2	1	1	1	1	1	1	2	3	1	3	3	1	3	2	2	2	3	2	1	2	2	2	2	1	1	2	3	1	3
2	15	2	1	3	2	1	23	0	20	7	0	7	2	4	3	3	2	1	1	1	2	1	2	1	1	1	3	1	2	3	2	2	2	2	3	2	3	2	1	2	2	1	3	1	1	3	2	1	1
1	12	1	1	3	4	3	22	10	35	6	10	7	3	3	3	3	1	1	1	1	1	1	1	2	1	2	2	2	3	2	2	2	2	3	2	1	2	2	2	1	2	3	2	1	2	2	2	1	1
2	15	1	1	2	1	2	0	0	1	11	30	7	1	4	4	1	1	1	4	1	1	1	4	1	1	1	2	2	2	2	2	1	1	2	2	2	2	2	2	2	1	3	2	2	1	2	2	2	2
2	16	1	1	3	2	2	23	30	30	6	30	6	2	4	3	1	1	1	1	1	3	1	1	1	1	1	2	2	1	2	2	1	2	2	2	2	3	2	1	1	2	2	2	2	1	2	1	1	2
2	15	1	1	3	1	3	23	20	40	6	30	6	4	4	4	4	1	1	4	1	4	1	1	1	1	1	3	1	1	2	1	3	2	1	2	2	3	2	1	2	2	3	3	2	1	1	3	1	3
2	16	1	1	2	1	3	23	0	20	7	10	8	2	3	2	1	1	2	1	1	3	1	1	1	1	1	3	1	1	3	1	1	2	2	3	1	3	2	1	2	2	2	3	1	1	3	2	1	1
1	13	2	1	2	3	5	0	30	30	7	0	8	2	3	2	4	1	1	4	1	3	2	1	1	1	1	2	2	1	2	3	3	1	2	2	2	3	3	1	1	2	2	3	1	2	3	1	1	3
1	12	2	1	3	2	4	22	0	5	6	10	8	2	2	2	1	1	1	1	1	1	1	1	1	1	1	3	2	1	2	1	1	2	2	3	1	3	2	2	2	2	3	2	1	2	3	3	3	3
2	15	1	1	5	1	1	0	0	2	6	0	5	4	4	4	4	4	4	4	4	4	4	4	4	2	4	3	3	3	3	3	1	1	1	1	1	1	1	1	1	1	1	1	1	1	1	1	1	3
1	12	2	1	2	1	3	22	30	10	6	30	8	1	3	3	2	2	1	1	1	2	2	1	1	1	1	2	3	1	3	2	1	1	1	3	1	3	2	1	2	3	1	2	1	1	2	2	1	2
1	13	2	1	2	2	2	22	0	30	6	30	4	2	1	1	2	3	2	1	3	4	3	1	1	1	1	2	1	2	3	1	1	2	3	3	1	3	1	1	2	3	1	3	3	2	3	2	1	1
1	13	1	1	2	1	3	21	20	10	6	20	6	2	3	2	2	2	2	1	1	1	1	1	1	1	1	2	3	2	3	2	1	3	2	3	2	3	2	3	2	2	2	3	1	1	3	2	2	2
2	15	2	1	1	1	5	23	0	10	6	0	6	1	4	4	1	1	1	3	1	1	1	2	2	1	1	3	3	1	3	1	1	2	2	3	2	3	2	1	2	2	2	3	1	1	3	3	1	3
1	13	2	1	3	1	2	22	30	20	6	50	8	1	1	1	2	1	1	1	1	1	1	1	1	1	2	3	1	1	2	1	2	2	1	2	1	2	2	1	2	1	1	2	1	1	2	2	3	2
2	15	1	1	3	1	3	23	15	15	6	30	7	2	3	2	3	1	1	1	1	2	1	1	1	1	1	2	1	1	2	1	1	2	1	3	1	3	1	1	2	2	1	2	1	1	2	3	1	2
1	13	1	1	3	1	3	22	35	30	5	40	6	3	3	3	2	3	1	2	2	3	1	4	3	1	1	3	3	3	3	2	3	3	3	3	2	3	1	3	2	2	2	3	1	3	3	2	1	2
2	16	2	1	2	2	2	23	30	30	7	0	7	2	2	2	1	1	1	1	1	1	1	1	1	1	1	2	1	1	2	1	1	1	1	1	1	3	1	1	2	1	1	2	1	1	1	1	1	2
2	15	2	1	2	2	4	23	30	20	8	30	8	2	2	2	1	2	2	1	1	1	1	2	1	1	1	3	1	1	3	2	1	2	1	3	2	3	1	2	2	2	2	3	1	1	3	2	1	2
1	13	2	1	2	3	3	22	0	5	7	0	0	1	3	2	1	4	3	1	1	1	1	1	4	1	1	2	3	1	3	3	1	2	1	3	3	3	2	1	2	2	1	3	3	1	2	2	1	2
2	16	1	1	2	2	4	23	30	4	7	30	8.5	2	2	2	1	1	1	1	1	2	2	1	1	1	1	3	1	1	3	1	3	3	3	3	1	3	1	1	2	1	2	3	1	1	2	2	1	2
2	16	1	1	3	2	2	22	30	10	6	30	8	1	2	1	1	1	1	1	1	1	1	1	1	1	1	2	2	2	2	1	2	2	2	2	2	2	1	2	2	1	2	3	1	1	3	2	1	2
2	16	2	1	2	2	4	0	0	5	6	30	5	3	4	2	1	1	2	1	1	2	1	3	1	1	2	3	2	1	2	3	2	2	3	2	2	2	1	2	1	2	3	2	2	1	2	1	1	1
2	16	1	1	3	1	5	23	30	5	6	50	7	1	3	1	2	2	1	1	2	2	1	2	1	1	1	3	1	1	3	1	2	3	1	3	1	3	1	1	3	3	3	2	1	2	3	2	1	1
2	16	1	1	3	2	4	0	0	15	7	0	6	2	3	2	1	1	1	1	1	2	2	1	1	1	1	2	2	1	1	2	1	1	3	2	1	3	1	1	2	1	2	2	1	1	2	2	1	2
2	16	2	1	3	1	3	23	0	10	6	40	7	2	3	2	1	1	1	1	1	1	1	1	1	1	1	2	1	1	2	1	2	2	2	2	1	2	1	1	2	1	1	2	1	1	2	2	1	1
2	15	1	1	4	2	5	1	0	15	6	0	5	2	4	4	3	1	1	1	3	4	2	1	2	1	1	3	2	1	2	1	1	2	1	2	1	3	1	1	2	3	2	2	2	3	1	1	1	2
1	13	1	1	2	1	3	22	0	10	5	30	8	2	3	2	1	1	1	1	1	1	2	1	1	1	1	3	1	1	3	1	1	1	1	3	1	3	1	1	3	1	1	3	1	1	3	3	1	3
1	12	1	1	3	2	1	23	30	5	6	25	6	1	1	1	1	1	2	1	1	1	1	1	1	1	1	2	1	1	1	1	2	2	1	2	1	3	1	1	1	1	1	1	1	1	1	2	1	2
2	16	1	1	2	1	4	22	30	15	7	15	8	2	4	3	3	2	1	1	1	3	3	1	1	1	1	3	2	1	3	2	1	2	3	3	2	3	2	2	2	3	2	3	1	1	3	2	1	3
1	13	1	1	3	2	4	22	30	15	5	0	6	3	4	3	1	1	2	1	1	1	1	1	1	1	1	2	1	1	2	2	2	1	1	2	1	3	1	2	1	2	2	1	2	3	2	1	1	1
2	16	1	1	3	2	3	23	30	10	7	10	10	1	2	2	1	1	2	3	1	2	2	1	1	1	1	2	1	1	2	1	2	2	1	2	1	2	1	1	2	1	1	2	1	1	2	2	1	1
1	14	1	1	1	1	2	23	30	10	6	30	5	2	2	2	2	1	2	1	1	1	1	2	1	1	1	3	1	1	3	1	1	1	1	3	1	3	1	1	3	1	1	3	2	1	3	3	1	3
2	15	2	1	3	1	3	23	45	10	6	30	6	3	4	3	1	1	1	1	2	2	1	1	1	1	1	3	1	1	3	1	2	2	2	3	1	3	1	1	2	1	2	3	1	1	3	3	1	1
2	15	2	1	3	2	4	0	0	60	6	20	6	3	4	3	4	4	1	1	1	1	1	3	1	1	1	2	1	1	3	1	2	2	3	3	2	2	1	3	2	1	2	3	1	1	2	3	1	1
1	13	2	1		1	3	23	20	10	6	45	6.5	2	2	2	1	2	1	1	1	1	1	1	1	1	2	2	2	1	2	1	1	2	2	2	2	3	2	2	2	1	1	2	1	1	3	1	1	3
2	16	1	1	3	3	3	0	20	10	7	20	7	1	1	1	1	1	1	1	1	1	1	1	1	1	1	2	1	1	2	1	3	1	1	2	1	2	1	1	1	1	1	3	1	1	3	2	1	1
1	12	1	1	3	2	2	22	0	10	5	0	7	2	4	4	1	1	1	1	1	1	1	1	1	1	1	1	2	2	1	1	1	1	1	2	1	3	1	1	2	2	3	3	1	2	3	3	1	3
2	15	1	1	2	2	4	0	30	90	6	30	5	2	3	2	1	1	1	1	1	1	1	1	1	1	1	3	1	1	3	1	3	2	1	3	2	3	1	1	2	2	2	3	1	1	3	2	1	1
2	15	1	1	2	3	1	22	30	60	5	0		1	1	1	4	4	3	1	1	1	1	2	1	1	1	3	1	1	2	1	1	2	1	2	1	3	1	1	2	1	1	2	2	1	1	1	1	1
1	13	2	1	3	1	3	23	30	15	6	0	6	3	4	2	4	2	1	1	1	2	2	1	1	1	1	1	1	1	1	1	1	3	3	1	3	1	1	1	3	1	3	3	1	1	3	3	1	3
2	15	2	1	2	1	3	23	0	5	7	5	6	2	4	3	1	2	1	1	1	2	2	2	1	1	4	3	2	3	3	2	1	3	2	2	1	3	1	2	2	2	2	1	1	1	2	2	1	2
1	13	1	1	3	1	3	22	40	10	7	0	8	2	3	2	1	1	1	1	1	1	1	1	1	1	1	3	1	1	3	1	2	3	1	1	1	3	1	1	2	1	1	3	1	1	3	3	1	2
2	16	2	1	2	1	3	0	30	30	7	0	6	2	3	3	2	1	2	2	4	4	4	4	4	1	4	3	3	3	3	3	2	3	3	3	3	3	3	3	3	3	3	3	2	3	2	2	1	2
2	15	2	1	3	2	3	23	30	5	6	0	6	2	3	2	1	2	2	1	1	1	1	1	1	1	1	2	1	1	2	1	1	2	1	2	1	2	1	1	2	1	1	2	1	1	2	2	1	2
2	16	1	1	1	1	4	2	30	120	6	20	5	3	4	2	2	1	1	2	1	1	1	1	1	1	1	1	2	1	2	2	1	1	1	1	1	3	1	1	2	2	2	3	1	1	3	1	3	3
2	16	2	1	3	1	3	23	15	10	7	0	7	3	3	3	2	1	1	1	1	2	1	2	2	1	2	2	1	2	2	1	1	2	1	2	2	3	1	1	3	2	2	2	1	1	2	3	1	3
1	13	1	1	2	1	3	22	30	20	6	0	7	2	2	2	2	1	1	1	1	1	1	1	1	1	1	2	1	1	2	1	1	1	1	2	1	2	1	1	1	1	1	1	1	1	1	2	1	1
2	15	2	1	2	2	3	0	0	5	7	0	6	2	3	1	2	1	1	1	1	1	1	1	1	1	1	2	1	1	2	1	2	2	1	2	1	2	2	1	1	1	1	2	1	1	2	2	1	2
1	12	2	1	3	2	3	23	0	30	6	10	6	2	2	1	3	3	1	1	1	1	1	2	1	1	1	3	2	1	2	2	2	2	2	3	2	3	1	2	2	1	1	1	1	1	2	2	1	2
2	15	1	1	3	1	3	23	15	5	6	45	6	1	1	2	1	1	2	1	1	1	1	1	1	1	1	2	1	1	2	1	1	2	1	3	1	3	1	1	1	1	1	3	1	1	2	3	1	2
2	16	1	1	2	2	2	23	0	15	6	20	8	2	2	2	1	1	1	1	1	1	1	1	1	1	1	2	1	1	2	1	1	2	1	2	1	2	1	1	1	1	1	2	1	1	2	2	1	2
2	16	2	1	4	3	4	23	30	10	6	20	6	2	3	2	2	1	1	1	1	1	1	1	1	1	1	3	1	1	2	1	2	2	2	3	1	3	3	2	3	2	1	3	1	1	3	3	1	3
1	12	2	1	2	2	4	22	0	20	5	40	6	3	3	3	4	1	1	1	1	1	1	1	1	1	1	3	1	1	2	3	2	1	2	3	2	3	1	2	2	1	1	3	2	1	3	3	1	1
2	15	1	1	3	1	3	0	0	2	7	0	7	1	4	3	2	1	1	1	1	1	1	1	1	1	3	3	2	1	3	1	3	2	1	3	2	3	2	1	2	3	2	3	1	2	3	3	1	3
2	15	2	1	2	2	3	23	0	10	7	0	7	2	3	3	1	1	1	1	1	2	1	2	1	1	1	2	1	1	2	2	1	2	2	3	2	2	1	2	2	2	2	3	1	1	2	2	1	2
2	15	1	1	4	2	4	23	50	5	6	35	6	2	3	2	1	1	2	1	1	1	1	2	1	1	1	3	2	2	3	1	1	2	1	3	1	3	1	1	2	2	2	2	2	2	3	2	1	3
2	15	2	1	2	2	4	24	0	30	6	30	6	2	4	4	1	1	1	1	1	1	1	2	2	2	1	2	2	1	2	2	2	1	2	2	1	3	1	2	2	2	2	2	1	1	3	2	1	2
2	15	1	1	1	1	4	0	0	15	5	30	5	3	2	4	1	1	1	1	1	2	2	2	2	1	1	2	2	1	3	1	2	2	2	2	1	3	2	1	3	3	2	3	1	1	2	3	1	2
1	13	2	1	2	1	3	22	0	10	7	0	7.5	2	2	2	1	1	1	1	1	2	1	2	1	1	1	3	1	1	2	1	1	2	1	3	1	3	1	1	2	1	2	3	1	1	3	2	1	1
2	15	2	1	3	2	3	23	0	5	6	50	6	2	3	2	1	1	1	1	1	1	1	1	1	1	1	3	1	1	3	1	1	2	1	3	1	3	1	1	3	1	1	3	1	1	3	2	1	3
2	16	2	1	3	2	3	22	50	30	9	30	7	2	1	1	2	1	1	1	1	1	1	1	1	1	1	3	1	1	2	1	1	2	1	3	1	3	1	1	2	1	2	3	1	1	3	2	1	2
2	15	2	1	2	1	2	23	30	15	7	0	6	2	2	2	2	4	2	1	2	2	1	1	1	1	1	3	3	2	2	1	1	1	1	2	1	3	1	1	2	1	1	2	1	1	2	2	1	2
2	16	2	1	3	2	4	23	30	40	6	15	6	3	4	3	4	2	1	2	1	2	1	1	1	1	1	3	2	1	2	2	1	2	2	2	2	3	1	1	3	2	2	3	1	1	2	2	1	3
2	16	1	1	3	1	3	22	30	30	5	30	6	3	4	3	3	4	1	1	1	4	4	4	1	1	2	3	2	1	2	2	3	1	2	2	2	2	2	2	1	2	3	3	1	1	3	2	1	3
1	13	1	1	2	1	3	23	20	10	7	5	7	2	2	1	1	4	1	1	3	1	4	1	1	1	1	3	1	1	3	1	1	2	1	2	1	3	2	1	2	2	1	3	2	1	2	3	1	2
2	16	2	1	2	1	3	23	30	0	6	25	4.5	2	3	2	1	1	1	2	1	2	1	4	2	1	1	3	1	3	3	2	2	2	2	2	1	2	1	2	2	2	3	3	1	1	2	2	1	3
2	16	2	1	2	1	4	22	30	15	6	0	6	2	2	2	2	1	1	1	1	1	1	1	1	1	1	3	1	1	2	2	1	1	1	3	1	2	1	1	2	2	3	3	1	1	3	3	1	2
1	13	2	1	2	2	2	22	13	16	5	30	8	2	2	2	1	4	1	1	1	4	1	1	1	1	1	3	2	1	2	1	3	2	1	3	1	2	3	2	2	2	2	2	1	1	2	3	1	2
2	16	1	1	3	1	3	22	30	60	7	0	6	2	3	3	4	3	1	1	1	1	1	2	1	1	4	3	3	1	2	1	2	3	2	1	1	3	1	2	1	3	3	1	1	1	1	2	1	2
2	16	2	1	3	1	5	23	0	10	6	0	7	2	3	3	1	1	2	1	1	1	1	3	1	1	2	3	1	1	3	2	2	3	2	3	1	3	1	1	1	1	1	2	3	2	3	2	1	3
2	15	1	1	3	2	4	23	30	5	6	0	6.5	2	4	3	1	1	1	3	3	3	1	1	1	1	1	3	1	1	3	1	1	2	2	3	1	3	1	1	2	2	2	3	1	1	3	2	1	1
2	15	1	1	2	1	4	22	45	15	6	20	7	3	3	2	2	1	1	1	2	2	4	2	1	1	2	2	1	2	2	1	2	3	2	2	1	3	2	2	2	2	2	2	2	2	2	3	1	1
2	16	2	1	2	1	3	0	30	3	6	0	5.5	2	3	1	1	1	1	1	1	1	1	1	1	1	1	2	1	2	2	1	1	2	1	3	1	3	1	1	2	1	1	3	1	1	2	2	1	3
1	14	1	1	1	1	3	0	0	60	6	30	6	2	4	2	3	1	1	1	1	1	1	1	1	1	1	1	1	1	1	1	1	3	1	1	2	2	3	1	1	1	1	1	1	1	2	2	1	3
2	16	1	1	2	1	2	0	0	10	6	20	6	2	3	2	1	1	1	1	1	2	1	1	1	1	1	2	2	1	2	1	2	2	1	2	2	3	1	1	2	2	2	3	1	1	2	3	1	2
2	16	1	1	3	1	4	23	0	5	6	0	7	2	2	2	1	1	1	1	1	1	1	1	1	1	1	2	1	1	2	1	1	2	2	3	1	3	1	1	2	1	1	3	1	1	3	3	1	2
2	15	1	1	2	3	1	23	0	60	7	0	7.5	2	3	1	4	1	2	1	1	1	2	1	2	1	2	3	1	2	3	1	3	2	1	3	1	1	2	1	1	2	3	3	2	2	3	3	1	3
2	15	1	1	3	1	1	0	59	5	10	0	7	2	2	1	2	2	2	1	2	2	2	2	1	1	1	2	1	1	2	2	2	2	1	2	1	2	1	1	1	2	1	1	1	1	2	3	1	1
2	16	2	1	3	1	3	23	30	10	6	50	6	2	4	4	2	2	2	1	1	1	1	1	2	1	1	1	1	1	1	2	3	2	1	2	2	2	2	3	1	1	1	2	1	2	2	2	1	1
2	16	2	1	2	4	4	23	30	10	6	0	7	1	2	2	1	1	2	1	1	1	1	1	1	1	1	3	2	2	3	1	1	2	2	3	2	3	1	1	2	2	3	3	1	1	2	3	1	2
2	16	1	1	3	5	3	3	0		6	0	3	4	3	3	4	4	3	1	1	4	1	3	2	1	4	2	1	1	2	2	2	1	2	1	2	2	2	2	2	2	2	3	3	1	1	1	1	1
2	15	2	1	2	1	2	23	0	15	6	30	8	2	2	1	3	1	1	2	1	1	1	1	1	1	1	2	1	2	2	2	1	3	2	2	1	3	2	1	2	1	1	2	1	1	2	2	1	2
[truncated: 22 more columns]
